# Supplementary material for: Estimation and correction of non-specific binding in a large-scale spike-in experiment
Source: Genome Biol. 2007 Jun 26;8(6):R126. doi: 10.1186/gb-2007-8-6-r126 (PMC2394775; doi:10.1186/gb-2007-8-6-r126)
Supplement: Additional data file 1 — Columns represent (in order): Affy, Affymetrix probeset identifier; Clone, the Drosophila Gene Collection clone that aligns to that probeset; C, the concentration pool of that clone in C samples; S, the concentration pool of the clone in S samples; fold, the fold change between S and C samples for the clone; score, alignment score indicating the quality of the alignment (14 = alignment to all 14 probes in probeset); pool, pool number; well, well position in PCR-plate; plate, plate number. [file gb-2007-8-6-r126-S1.txt]

Affy	Clone	C	S	fold	score	pool	well	plate
141200_at	LD46483	0.78	3.11	4	14	9	11D4	11
141201_at	LD46494	0.78	3.11	4	14	9	11D6	11
141202_at	LD46502	0.78	3.11	4	14	9	11D8	11
141203_at	LD46530	0.78	3.11	4	13.5	9	11D12	11
141204_at	LD46533	0.78	3.11	4	14	9	11D14	11
141205_at	LD46538	0.78	3.11	4	14	9	11D16	11
141206_at	LD46584	0.31	0.31	1	14	18	15D19	15
141207_at	LD46585	0.78	3.11	4	14	9	11D18	11
141207_at	LD47460	0.31	0.31	1	14	18	15F5	15
141208_at	LD46590	0.78	3.11	4	14	9	11D20	11
141210_at	LD46678	1.23	1.23	1	14	14	7M5	7
141211_at	LD46714	1.23	1.23	1	14	14	7M7	7
141212_at	LD46744	1.23	1.23	1	14	14	7M9	7
141214_at	LD46767	0.78	3.11	4	14	9	11F4	11
141215_at	LD46811	0.4	0.4	1	14	15	7B14	7
141216_at	LD46817	0.78	3.11	4	14	9	11F6	11
141217_at	LD46840	0.4	0.4	1	14	15	7L2	7
141218_at	LD46853	0.78	3.11	4	14	9	11F8	11
141219_at	LD46862	0.78	3.11	4	14	9	11F10	11
141220_at	LD46863	0.31	0.31	1	14	18	15F1	15
141221_at	LD46868	0.78	3.11	4	14	9	11F12	11
141222_at	LD46870	0.48	0.81	1.7	14	10	13D18	13
141223_at	LD46912	0.4	0.4	1	14	15	7L4	7
141224_at	LD46935	0.43	0.85	2	13	2	14A4	14
141225_at	LD46938	0.78	3.11	4	14	9	11F14	11
141226_at	LD46952	0.78	3.11	4	14	9	11F16	11
141228_at	LD47007	0.78	3.11	4	14	9	11F18	11
141229_at	LD47054	0.78	3.11	4	14	9	11F20	11
141230_at	LD47064	1.23	1.23	1	14	14	7M13	7
141231_at	LD47143	0.78	3.11	4	14	9	11F24	11
141232_at	LD47223	0.78	3.11	4	14	9	11H2	11
141233_at	LD47264	0.78	3.11	4	14	9	11H6	11
141234_at	LD47277	0.78	3.11	4	14	9	11H8	11
141235_at	LD47289	0.78	3.11	4	14	9	11H10	11
141236_at	LD47309	0.31	0.31	1	14	18	16E22	16
141237_at	LD47312	0.78	3.11	4	14	9	11H12	11
141238_at	LD47348	0.78	3.11	4	14	9	11H14	11
141240_at	LD47387	0.78	3.11	4	14	9	11H18	11
141241_at	LD47396	0.78	3.11	4	14	9	11H20	11
141242_at	LD47410	0.48	0.81	1.7	14	10	13D20	13
141243_at	LD47413	0.43	0.85	2	14	2	14A6	14
141244_at	LD47433	0.31	0.31	1	14	18	15F3	15
141245_at	LD47441	0.78	3.11	4	14	9	11H22	11
141247_at	LD47462	0.78	3.11	4	14	9	11H24	11
141248_at	LD47466	0.31	0.31	1	14	18	15F7	15
141249_at	LD47477	0.78	3.11	4	14	9	11J2	11
141251_at	LD47508	1.23	1.23	1	14	14	7M21	7
141252_at	LD47509	0.78	3.11	4	14	9	11J4	11
141253_at	LD47515	0.78	3.11	4	14	9	11J6	11
141254_at	LD47517	0.78	3.11	4	14	9	11J8	11
141255_at	LD47530	0.78	3.11	4	13.5	9	11J10	11
141256_at	LD47533	0.31	0.31	1	14	18	15F9	15
141257_at	LD47536	0.78	3.11	4	14	9	11J12	11
141258_at	LD47540	0.78	3.11	4	14	9	11J14	11
141259_at	LD47544	0.78	3.11	4	14	9	11J16	11
141260_at	LD47549	0.78	3.11	4	14	9	11J18	11
141261_at	LD47550	0.78	3.11	4	14	9	11J20	11
141262_at	LD47553	1.23	1.23	1	14	14	7M23	7
141263_at	LD47568	0.78	3.11	4	14	9	11J22	11
141264_at	LD47579	0.78	3.11	4	14	9	11J24	11
141265_at	LD47602	0.78	3.11	4	14	9	11L2	11
141266_at	LD47616	0.78	3.11	4	14	9	11L6	11
141267_at	LD47622	0.27	0.27	1	14	19	17E15	17
141269_at	LD47639	0.43	0.85	2	14	2	14A8	14
141270_at	LD47649	0.78	3.11	4	14	9	11L10	11
141271_at	LD47668	0.78	3.11	4	14	9	11L12	11
141272_at	LD47671	0.78	3.11	4	14	9	11L14	11
141273_at	LD47713	0.78	3.11	4	14	9	11L16	11
141274_at	LD47721	0.78	3.11	4	14	9	11L18	11
141276_at	LD47736	0.78	3.11	4	14	9	11L22	11
141277_at	LD47774	0.78	3.11	4	14	9	11L24	11
141278_at	LD47780	0.27	0.27	1	14	19	17E17	17
141279_at	LD47795	0.78	3.11	4	14	9	11N2	11
141280_at	LD47881	0.48	0.81	1.7	14	10	13D22	13
141282_at	LD47919	1.23	1.23	1	14	14	7O1	7
141283_at	LD47924	0.31	0.31	1	10	18	16G2	16
141284_at	LD47926	0.31	0.31	1	14	18	15F15	15
141286_at	LD47944	0.78	3.11	4	14	9	11N4	11
141287_at	LD47970	0.78	3.11	4	14	9	11N6	11
141288_at	LD47989	0.78	3.11	4	14	9	11N8	11
141289_at	LD47990	0.48	0.81	1.7	14	10	13D24	13
141290_at	LD47995	0.78	3.11	4	14	9	11N10	11
141291_at	LD48007	0.43	0.85	2	11.5	2	14A10	14
141292_at	LD48009	1.23	1.23	1	14	14	7O3	7
141293_at	LD48010	1.23	1.23	1	14	14	7O5	7
141294_at	LD48015	0.78	3.11	4	14	9	11N14	11
141298_at	LP01162	0.48	0.81	1.7	14	10	13F4	13
141299_at	LP01188	0.48	0.81	1.7	14	10	13F6	13
141300_at	LP01280	0.78	3.11	4	14	9	11N20	11
141301_at	LP01328	0.48	0.81	1.7	14	10	13F8	13
141302_at	LP01332	1.23	1.23	1	14	14	7O11	7
141303_at	LP01339	0.78	3.11	4	14	9	11N22	11
141304_at	LP01340	0.78	3.11	4	14	9	11N24	11
141305_at	LP01469	0.78	3.11	4	14	9	11P2	11
141306_at	LP01553	0.4	0.4	1	14	15	7L6	7
141307_at	LP01562	0.43	0.85	2	14	2	14A16	14
141308_at	LP01585	1.23	1.23	1	14	14	7O13	7
141310_at	LP01629	0.48	0.81	1.7	14	10	13F10	13
141311_at	LP01646	0.78	3.11	4	14	9	11P6	11
141312_at	LP01670	0.78	3.11	4	14	9	11P8	11
141313_at	LP01681	0.48	0.81	1.7	14	10	13F12	13
141314_at	LP01749	1.23	1.23	1	14	14	7O15	7
141315_at	LP01766	1.23	1.23	1	14	14	7O17	7
141316_at	LP01967	0.78	3.11	4	14	9	11P10	11
141317_at	LP02120	1.23	1.23	1	14	14	7O19	7
141318_at	LP02193	0.31	0.31	1	14	18	16G10	16
141319_at	LP02196	1.23	1.23	1	14	14	7O21	7
141320_at	LP02252	0.78	3.11	4	14	9	11P12	11
141321_at	LP02515	0.48	0.81	1.7	14	10	13F16	13
141323_at	LP02570	1.23	1.23	1	14	14	7O23	7
141324_at	LP02603	0.43	0.85	2	14	2	14A18	14
141325_at	LP02728	1.23	1.23	1	14	14	7A2	7
141326_at	LD42903	0.44	0.44	1	1	17	13P7	13
141327_at	LP02833	0.31	0.31	1	14	18	15F23	15
141328_at	LP02895	0.78	3.11	4	14	9	11P20	11
141329_at	LP02909	1.23	1.23	1	14	14	7A6	7
141330_at	LP02978	1.23	1.23	1	14	14	7A8	7
141331_at	LP02988	1.23	1.23	1	14	14	7A10	7
141332_at	LP02993	0.43	0.85	2	13.5	2	14A20	14
141333_at	LP03039	0.31	0.31	1	14	18	15H1	15
141334_at	LP03067	1.23	1.23	1	14	14	7A12	7
141335_at	LP03070	0.31	0.31	1	13.5	18	15H3	15
141336_at	LP03102	0.31	0.31	1	14	18	16G12	16
141337_at	LP03104	1.23	1.23	1	14	14	7A14	7
141338_at	LP03106	0.78	3.11	4	14	9	11P24	11
141340_at	LP03135	0.48	0.81	1.7	14	10	13F22	13
141341_at	LP03146	1.23	1.23	1	14	14	7A18	7
141342_at	LP03268	0.43	0.85	2	14	2	14A22	14
141343_at	LP03286	0.57	0.57	1	14	16	12A3	12
141344_at	LP03320	0.57	0.57	1	14	16	12A5	12
141345_at	LP03547	0.43	0.85	2	14	2	14A24	14
141346_at	LP03571	0.57	0.57	1	14	16	12A9	12
141347_at	LP03706	0.57	0.57	1	14	16	12A13	12
141348_at	LP03809	0.48	0.81	1.7	14	10	13F24	13
141349_at	LP03829	0.57	0.57	1	14	16	12A15	12
141350_at	LP03982	0.4	0.4	1	14	15	7L10	7
141352_at	LP04345	0.57	0.57	1	14	16	12A17	12
141353_at	LP04383	0.57	0.57	1	14	16	12A19	12
141354_at	LP04395	0.48	0.81	1.7	14	10	13H2	13
141355_at	LP04475	1.23	1.23	1	14	14	7A22	7
141356_at	LP04889	0.57	0.57	1	14	16	12A21	12
141357_at	LP04941	0.57	0.57	1	14	16	12A23	12
141358_at	LP04958	1.23	1.23	1	14	14	7A24	7
141359_at	LP05054	0.57	0.57	1	14	16	12C1	12
141360_at	LP05116	0.57	0.57	1	14	16	12C5	12
141361_at	LP05177	0.31	0.31	1	13.5	18	15H5	15
141362_at	LP05202	0.57	0.57	1	14	16	12C7	12
141363_at	LP05220	0.31	0.31	1	14	18	15H7	15
141364_at	LP05310	1.23	1.23	1	14	14	7C2	7
141365_at	LP05330	0.31	0.31	1	14	18	15H9	15
141366_at	LP05421	0.57	0.57	1	11	16	12C9	12
141367_at	LD46512	0.78	3.11	4	14	9	11D10	11
141367_at	LP05464	0.57	0.57	1	14	16	12C11	12
141368_at	LP05492	1.23	1.23	1	14	14	7C4	7
141369_at	LP05501	0.31	0.31	1	14	18	15H11	15
141370_at	LP05579	1.23	1.23	1	14	14	7C6	7
141371_at	LP05614	1.23	1.23	1	12	14	7C8	7
141372_at	GH28038	0.47	0.56	1.2	14	1	10C10	10
141372_at	LP05645	0.31	0.31	1	14	18	15H13	15
141374_at	LP05763	1.23	1.23	1	14	14	7C12	7
141375_at	LP05865	0.57	0.57	1	14	16	12C13	12
141376_at	LP05915	0.27	0.27	1	14	19	17E23	17
141377_at	LP06006	0.57	0.57	1	14	16	12C15	12
141379_at	LP06338	0.4	0.4	1	14	15	7L12	7
141380_at	LP06581	0.57	0.57	1	14	16	12C19	12
141381_at	LP06813	0.31	0.31	1	14	18	15H19	15
141382_at	LP06937	0.57	0.57	1	14	16	12C21	12
141383_at	LP07057	0.27	0.27	1	13	19	17G1	17
141384_at	LP07079	0.57	0.57	1	14	16	12C23	12
141385_at	LP07116	0.57	0.57	1	14	16	12E1	12
141386_at	LP07125	1.23	1.23	1	14	14	7C18	7
141387_at	LP07226	1.23	1.23	1	14	14	7C20	7
141388_at	LP07247	0.4	0.4	1	14	15	7L14	7
141389_at	LP07267	0.4	0.4	1	14	15	7B18	7
141390_at	LP07340	0.57	0.57	1	14	16	12E3	12
141390_at	SD02373	0.31	0.31	1	14	18	15N7	15
141391_at	LP07441	0.57	0.57	1	14	16	12E5	12
141392_at	LP07504	0.31	0.31	1	14	18	15H23	15
141393_at	LP07547	1.23	1.23	1	14	14	7C24	7
141394_at	LP07668	0.57	0.57	1	14	16	12E7	12
141395_at	LP07759	1.23	1.23	1	13.5	14	7E6	7
141396_at	LP07806	0.4	0.4	1	14	15	7B20	7
141397_at	LP07813	0.57	0.57	1	14	16	12E9	12
141398_at	LP07955	0.57	0.57	1	5	16	12E13	12
141399_at	LP08070	0.57	0.57	1	14	16	12E15	12
141400_at	LP08082	0.27	0.27	1	14	19	16H7	16
141401_at	LP08352	0.57	0.57	1	14	16	12E17	12
141402_at	LP08456	1.23	1.23	1	14	14	7E8	7
141403_at	LP08566	0.57	0.57	1	14	16	12E21	12
141404_at	LP08647	0.4	0.4	1	14	15	7L16	7
141406_at	LP08712	0.57	0.57	1	14	16	12G1	12
141407_at	LP08717	0.48	0.81	1.7	14	10	13H8	13
141408_at	LP08815	0.43	0.85	2	14	2	14I12	14
141409_at	LP08842	0.4	0.4	1	14	15	7L24	7
141410_at	LP08894	0.43	0.85	2	14	2	14I14	14
141411_at	LP08921	0.43	0.85	2	14	2	14I16	14
141412_at	LP08941	0.4	0.4	1	14	15	7N2	7
141413_at	LP09056	0.27	0.27	1	14	19	16H9	16
141414_at	LP09309	0.43	0.85	2	14	2	14I18	14
141415_at	LP09632	0.57	0.57	1	14	16	12G7	12
141416_at	LP09690	0.57	0.57	1	14	16	12G9	12
141417_at	LP09696	0.57	0.57	1	14	16	12G11	12
141418_at	LP09717	1.23	1.23	1	13	14	7E12	7
141419_at	LP09756	0.57	0.57	1	14	16	12G13	12
141420_at	LP09811	0.57	0.57	1	14	16	12G15	12
141422_at	LP09923	0.31	0.31	1	14	18	15J3	15
141423_at	LP09975	0.57	0.57	1	14	16	12G17	12
141424_at	LP10047	0.57	0.57	1	14	16	12G19	12
141425_at	LP10092	0.57	0.57	1	14	16	12G21	12
141426_at	LP10120	0.57	0.57	1	14	16	12G23	12
141428_at	LP10272	0.57	0.57	1	14	16	12I3	12
141430_at	LP10481	0.31	0.31	1	14	18	15J5	15
141432_at	LP10803	1.23	1.23	1	14	14	7E22	7
141433_at	LP10852	1.23	1.23	1	14	14	7E24	7
141434_at	LP10861	1.23	1.23	1	14	14	7G2	7
141435_at	LP10887	0.4	0.4	1	14	15	7B22	7
141436_at	LP10895	1.23	1.23	1	14	14	7G4	7
141437_at	LP10922	0.57	0.57	1	14	16	12I7	12
141439_at	LP11057	1.23	1.23	1	14	14	7G8	7
141440_at	LP11089	0.43	0.85	2	14	2	14C4	14
141441_at	LP11145	0.57	0.57	1	13.5	16	12I13	12
141442_at	LP11159	0.57	0.57	1	14	16	12I15	12
141444_at	LP11415	0.4	0.4	1	14	15	7B24	7
141445_at	LP11503	0.48	0.81	1.7	14	10	13H12	13
141446_at	LP11520	0.48	0.81	1.7	14	10	13H14	13
141447_at	LP11612	0.48	0.81	1.7	14	10	13H16	13
141448_at	LP11751	0.48	0.81	1.7	14	10	13H20	13
141449_at	LP12231	0.48	0.81	1.7	14	10	13H24	13
141450_at	LP12301	0.57	0.57	1	14	16	12I17	12
141451_at	SD01014	0.31	0.31	1	14	18	15J7	15
141452_at	SD01102	0.31	0.31	1	14	18	15J9	15
141454_at	SD01170	0.31	0.31	1	12	18	15J13	15
141455_at	SD01241	0.43	0.85	2	12.5	2	14C6	14
141456_at	SD01285	0.57	0.57	1	14	16	12K3	12
141457_at	SD01380	0.31	0.31	1	14	18	15J21	15
141458_at	SD01502	0.57	0.57	1	13.5	16	12K7	12
141459_at	SD01505	0.57	0.57	1	14	16	12K9	12
141460_at	SD01508	0.57	0.57	1	13.5	16	12K11	12
141461_at	SD01515	0.57	0.57	1	12.5	16	12K15	12
141462_at	SD01519	0.57	0.57	1	12.5	16	12K17	12
141464_at	SD01552	0.31	0.31	1	11	18	15L1	15
141467_at	SD01586	0.31	0.31	1	14	18	15L3	15
141468_at	SD01613	0.31	0.31	1	14	18	15L5	15
141469_at	SD01615	0.57	0.57	1	11	16	12K23	12
141470_at	SD01637	0.57	0.57	1	13.5	16	12M3	12
141472_at	SD01663	0.27	0.27	1	14	19	16H3	16
141473_at	SD01674	0.31	0.31	1	14	18	16G20	16
141474_at	SD01679	0.57	0.57	1	14	16	12M5	12
141475_at	LD37516	0.35	0.52	1.5	7	3	11I23	11
141475_at	SD01727	0.48	0.81	1.7	12.5	10	13J2	13
141476_at	SD01736	0.57	0.57	1	14	16	12M7	12
141477_at	SD01790	0.57	0.57	1	13.5	16	12M9	12
141479_at	SD01812	0.57	0.57	1	14	16	12M11	12
141480_at	SD01848	0.57	0.57	1	14	16	12M13	12
141481_at	SD01877	0.31	0.31	1	12.5	18	15L11	15
141482_at	SD01878	0.31	0.31	1	14	18	15L13	15
141483_at	SD01985	0.31	0.31	1	14	18	15L17	15
141484_at	SD02021	0.4	0.4	1	12.5	15	7D2	7
141485_at	SD02086	0.57	0.57	1	14	16	12M15	12
141486_at	SD02108	0.57	0.57	1	13	16	12M17	12
141487_at	SD02110	0.31	0.31	1	14	18	15L21	15
141488_at	SD02116	0.57	0.57	1	13	16	12M19	12
141489_at	SD02118	1.23	1.23	1	13	14	7G22	7
141490_at	SD02122	0.31	0.31	1	12.5	18	15L23	15
141491_at	SD02148	0.31	0.31	1	14	18	15N1	15
141492_at	SD02150	0.57	0.57	1	12.5	16	12M21	12
141493_at	SD02223	0.27	0.27	1	14	19	17C20	17
141494_at	SD02225	1.23	1.23	1	14	14	7I2	7
141495_at	SD02241	0.57	0.57	1	14	16	12O1	12
141496_at	SD02269	0.57	0.57	1	13	16	12O3	12
141497_at	SD02276	0.31	0.31	1	12.5	18	15N5	15
141498_at	SD02279	0.57	0.57	1	14	16	12O5	12
141499_at	SD02282	0.57	0.57	1	14	16	12O7	12
141500_at	SD02315	0.57	0.57	1	13.5	16	12O11	12
141501_at	SD02332	1.23	1.23	1	14	14	7I4	7
141503_at	SD02391	0.27	0.27	1	14	19	17A2	17
141504_at	SD02406	0.31	0.31	1	13.5	18	15N9	15
141505_at	SD02418	0.57	0.57	1	14	16	12O15	12
141506_at	SD02424	0.31	0.31	1	14	18	15N11	15
141507_at	SD02428	0.57	0.57	1	12	16	12O19	12
141508_at	SD02478	0.57	0.57	1	14	16	12O21	12
141510_at	SD02507	0.57	0.57	1	13	16	12O23	12
141511_at	SD02517	0.31	0.31	1	14	18	15N15	15
141512_at	SD02518	0.43	0.85	2	14	2	14C10	14
141514_at	SD02533	0.57	0.57	1	13	16	12A2	12
141515_at	SD02536	0.57	0.57	1	14	16	12A4	12
141516_at	SD02553	0.31	0.31	1	14	18	16G24	16
141517_at	SD02572	0.57	0.57	1	13.5	16	12A6	12
141518_at	SD02611	0.57	0.57	1	12	16	12A8	12
141519_at	SD02622	0.57	0.57	1	14	16	12A10	12
141520_at	SD02660	0.48	0.81	1.7	14	10	13J8	13
141521_at	SD02661	0.57	0.57	1	14	16	12A14	12
141522_at	GH06282	0.44	0.44	1	14	17	14P3	14
141523_at	SD02734	0.43	0.85	2	14	2	14C14	14
141524_at	SD02803	0.31	0.31	1	13.5	18	15N21	15
141525_at	SD02824	0.57	0.57	1	12	16	12A18	12
141526_at	SD02833	0.57	0.57	1	14	16	12A20	12
141527_at	SD02860	0.27	0.27	1	12.5	19	17G17	17
141529_at	SD02883	0.57	0.57	1	13.5	16	12A24	12
141531_at	SD02894	0.31	0.31	1	14	18	15N23	15
141531_at	SD04373	0.27	0.27	1	14	19	17A6	17
141532_at	SD02907	0.27	0.27	1	14	19	16F3	16
141533_at	SD02951	0.31	0.31	1	13.5	18	15P1	15
141534_at	SD02971	0.57	0.57	1	13	16	12C6	12
141534_at	SD01152	0.31	0.31	1	13	18	15J11	15
141535_at	SD02972	0.57	0.57	1	13	16	12C8	12
141536_at	SD02978	0.57	0.57	1	13.5	16	12C10	12
141537_at	SD02991	0.48	0.81	1.7	13.5	10	13J14	13
141538_at	SD03001	1.23	1.23	1	12	14	7I6	7
141539_at	SD03042	0.57	0.57	1	11	16	12C12	12
141540_at	SD03057	0.48	0.81	1.7	14	10	13J16	13
141541_at	SD03066	0.31	0.31	1	14	18	15P3	15
141542_at	SD03071	0.31	0.31	1	14	18	15P5	15
141544_at	SD03187	0.27	0.27	1	13.5	19	17G21	17
141545_at	SD03196	0.57	0.57	1	13.5	16	12C16	12
141545_at	SD07723	0.27	0.27	1	14	19	17A24	17
141546_at	SD03208	0.57	0.57	1	14	16	12C18	12
141547_at	SD03244	0.57	0.57	1	12.5	16	12C20	12
141548_at	SD03278	0.57	0.57	1	14	16	12C24	12
141549_at	SD03289	0.57	0.57	1	14	16	12E2	12
141549_at	GH28665	0.44	0.44	1	14	17	15E3	15
141552_at	SD03340	0.57	0.57	1	14	16	12E4	12
141553_at	SD03358	0.57	0.57	1	14	16	12E6	12
141554_at	SD03374	0.57	0.57	1	13.5	16	12E8	12
141555_at	SD03378	0.31	0.31	1	13.5	18	15P13	15
141556_at	SD03412	0.57	0.57	1	14	16	12E10	12
141557_at	SD03439	0.4	0.4	1	13.5	15	7D6	7
141558_at	SD03464	0.43	0.85	2	14	2	14C20	14
141559_at	SD03467	0.31	0.31	1	13.5	18	16I8	16
141560_at	SD03524	0.43	0.85	2	14	2	14C22	14
141561_at	SD03549	0.43	0.85	2	13.5	2	14C24	14
141562_at	SD03555	0.57	0.57	1	14	16	12E18	12
141563_at	SD03592	0.57	0.57	1	11	16	12E22	12
141564_at	SD03629	0.57	0.57	1	14	16	12G2	12
141569_at	SD03848	0.31	0.31	1	14	18	15P21	15
141570_at	SD03863	0.57	0.57	1	14	16	12G6	12
141571_at	SD03914	0.31	0.31	1	14	18	15P23	15
141572_at	SD03956	0.31	0.31	1	14	18	15B2	15
141573_at	SD03967	0.31	0.31	1	12.5	18	15B4	15
141574_at	SD03973	0.57	0.57	1	12.5	16	12G10	12
141575_at	SD03976	0.57	0.57	1	14	16	12G12	12
141576_at	SD04011	0.57	0.57	1	14	16	12G14	12
141577_at	SD04017	0.48	0.81	1.7	14	10	13J22	13
141579_at	SD04054	0.57	0.57	1	12	16	12G18	12
141580_at	SD04106	0.57	0.57	1	14	16	12G24	12
141581_at	SD04201	0.57	0.57	1	13.5	16	12I2	12
141582_at	SD04216	0.57	0.57	1	11	16	12I4	12
141583_at	SD04231	0.48	0.81	1.7	12	10	13L2	13
141584_at	SD04240	0.31	0.31	1	13	18	15B8	15
141585_at	SD04280	0.31	0.31	1	14	18	15B10	15
141586_at	SD04291	0.48	0.81	1.7	14	10	13L6	13
141587_at	SD04292	0.4	0.4	1	13.5	15	7D8	7
141588_at	SD04329	0.57	0.57	1	11	16	12I8	12
141589_at	SD04414	0.31	0.31	1	14	18	15B14	15
141590_at	SD04463	0.43	0.85	2	14	2	14E4	14
141593_at	SD04548	0.31	0.31	1	12.5	18	15B16	15
141595_at	SD04652	0.57	0.57	1	14	16	12I20	12
141596_at	SD04658	0.57	0.57	1	13.5	16	12I22	12
141597_at	SD04681	0.31	0.31	1	14	18	15B22	15
141598_at	SD04693	0.43	0.85	2	14	2	14E8	14
141599_at	SD04694	0.57	0.57	1	10	16	12I24	12
141601_at	SD04737	0.57	0.57	1	13.5	16	12K2	12
141602_at	SD04745	0.48	0.81	1.7	12	10	13L8	13
141603_at	SD04748	0.31	0.31	1	10.5	18	15D4	15
141604_at	SD04753	0.57	0.57	1	12	16	12K6	12
141605_at	SD04793	0.57	0.57	1	13.5	16	12K8	12
141606_at	SD04868	0.43	0.85	2	12	2	14E10	14
141607_at	SD04906	0.57	0.57	1	13	16	12K10	12
141607_at	LD38414	0.31	0.31	1	14	18	15I14	15
141608_at	SD04909	0.48	0.81	1.7	13	10	13L12	13
141609_at	SD04925	0.57	0.57	1	14	16	12K12	12
141610_at	SD04942	0.27	0.27	1	14	19	17I7	17
141611_at	SD04949	0.31	0.31	1	14	18	15D6	15
141612_at	SD04959	0.31	0.31	1	14	18	15D8	15
141613_at	SD02805	0.57	0.57	1	14	16	12A16	12
141613_at	SD04969	0.31	0.31	1	13	18	16I18	16
141615_at	SD04977	0.57	0.57	1	12	16	12K16	12
141616_at	SD04985	0.57	0.57	1	14	16	12K18	12
141617_at	SD05004	0.57	0.57	1	14	16	12K20	12
141618_at	GH07384	1.23	1.23	1	6	14	6I20	6
141618_at	SD05186	0.57	0.57	1	14	16	12K24	12
141619_at	SD05207	0.57	0.57	1	12	16	12M2	12
141620_at	SD05212	1.23	1.23	1	14	14	7I22	7
141621_at	SD05215	0.31	0.31	1	14	18	15D12	15
141622_at	SD05267	0.31	0.31	1	14	18	15D14	15
141623_at	SD05277	0.31	0.31	1	14	18	15D16	15
141624_at	SD05282	0.57	0.57	1	9.5	16	12M6	12
141625_at	SD05285	0.4	0.4	1	13.5	15	7D10	7
141626_at	SD05291	0.48	0.81	1.7	12	10	13L14	13
141627_at	SD05329	0.57	0.57	1	14	16	12M8	12
141629_at	SD05406	0.31	0.31	1	10	18	15D20	15
141630_at	SD05424	0.57	0.57	1	13.5	16	12M16	12
141631_at	SD05444	0.57	0.57	1	14	16	12M18	12
141632_at	SD05495	0.57	0.57	1	13.5	16	12M22	12
141633_at	SD05512	0.43	0.85	2	13	2	14E12	14
141636_at	SD05564	0.57	0.57	1	13	16	12M24	12
141637_at	SD05591	0.57	0.57	1	14	16	12O2	12
141638_at	SD05592	0.57	0.57	1	13.5	16	12O4	12
141640_at	SD05618	0.31	0.31	1	13.5	18	16I20	16
141641_at	SD05640	0.27	0.27	1	14	19	17A10	17
141642_at	SD05642	0.27	0.27	1	12.5	19	16F7	16
141643_at	SD05646	0.57	0.57	1	14	16	12O6	12
141645_at	SD05712	0.31	0.31	1	13	18	15F10	15
141646_at	SD05719	0.57	0.57	1	12.5	16	12O8	12
141647_at	SD05789	0.57	0.57	1	13	16	12O14	12
141648_at	SD05804	0.57	0.57	1	13.5	16	12O16	12
141649_at	SD05875	0.57	0.57	1	9	16	12O18	12
141650_at	SD05886	0.27	0.27	1	13	19	16F9	16
141651_at	SD05932	0.31	0.31	1	13.5	18	15F12	15
141652_at	SD05938	0.57	0.57	1	14	16	12O22	12
141653_at	SD05956	0.44	0.44	1	14	17	12B1	12
141654_at	SD06328	0.31	0.31	1	13	18	15F18	15
141655_at	SD06355	0.44	0.44	1	14	17	12B3	12
141656_at	SD06362	0.48	0.81	1.7	14	10	13L16	13
141657_at	SD06366	0.48	0.81	1.7	13.5	10	13L18	13
141658_at	SD06390	0.44	0.44	1	13	17	12B5	12
141659_at	SD06427	0.31	0.31	1	13	18	15F20	15
141660_at	SD06439	0.44	0.44	1	14	17	12B7	12
141662_at	SD06513	0.44	0.44	1	12.5	17	12B9	12
141663_at	SD06557	0.27	0.27	1	14	19	17A16	17
141664_at	SD06594	0.43	0.85	2	11	2	14E18	14
141665_at	SD06609	0.44	0.44	1	8	17	12B15	12
141666_at	SD06613	0.44	0.44	1	14	17	12B17	12
141667_at	SD06668	0.44	0.44	1	14	17	12B19	12
141668_at	SD06673	0.44	0.44	1	14	17	12B21	12
141669_at	SD06787	0.43	0.85	2	14	2	14E20	14
141670_at	SD06791	1.23	1.23	1	13.5	14	7K4	7
141671_s_at	SD06839	0.44	0.44	1	13.5	17	12D1	12
141672_r_at	SD06839	0.44	0.44	1	11	17	12D1	12
141673_at	SD06851	0.31	0.31	1	11	18	15F24	15
141674_at	SD06874	0.31	0.31	1	14	18	15H2	15
141675_at	SD06892	0.31	0.31	1	13	18	15H4	15
141678_at	SD06923	0.48	0.81	1.7	14	10	13L20	13
141679_at	SD06977	0.43	0.85	2	14	2	14E22	14
141680_at	SD07008	0.44	0.44	1	13.5	17	12D3	12
141682_at	SD07085	0.44	0.44	1	14	17	12D5	12
141684_at	SD07158	0.44	0.44	1	14	17	12D7	12
141685_at	SD07170	0.44	0.44	1	14	17	12D9	12
141686_at	SD07194	0.44	0.44	1	12.5	17	12D15	12
141688_at	SD07266	0.44	0.44	1	14	17	12D19	12
141689_at	SD07269	0.44	0.44	1	14	17	12D21	12
141690_at	SD07339	1.23	1.23	1	10	14	7K8	7
141691_at	SD07354	0.44	0.44	1	12.5	17	12F3	12
141692_at	SD07366	0.31	0.31	1	12	18	15H22	15
141693_at	SD07391	0.44	0.44	1	14	17	12F7	12
141695_at	SD07467	0.31	0.31	1	14	18	16K8	16
141696_at	SD07475	1.23	1.23	1	13	14	7K10	7
141697_at	SD07495	0.31	0.31	1	13	18	15H24	15
141698_at	SD07518	0.43	0.85	2	14	2	14E24	14
141700_at	SD07605	0.44	0.44	1	14	17	12F13	12
141701_at	SD07613	0.44	0.44	1	13	17	12F15	12
141702_at	SD07614	0.44	0.44	1	14	17	12F17	12
141703_at	SD07650	0.44	0.44	1	11	17	12F19	12
141705_at	SD07675	0.27	0.27	1	14	19	17A22	17
141706_at	SD07707	0.44	0.44	1	14	17	12F21	12
141707_at	SD07714	0.44	0.44	1	11	17	12F23	12
141708_at	SD07741	0.31	0.31	1	14	18	15J8	15
141708_at	LD33732	0.57	0.57	1	1.5	16	10L12	10
141709_i_at	SD07763	0.31	0.31	1	8	18	15J10	15
141710_r_at	SD07763	0.31	0.31	1	14	18	15J10	15
141711_at	SD07766	0.31	0.31	1	14	18	15J12	15
141712_at	SD07768	0.43	0.85	2	11	2	14G2	14
141713_at	SD07771	0.44	0.44	1	14	17	12H1	12
141714_at	SD07783	0.44	0.44	1	14	17	12H3	12
141715_at	SD07787	0.44	0.44	1	13.5	17	12H5	12
141716_at	SD07795	0.31	0.31	1	14	18	15J14	15
141717_at	SD07852	0.43	0.85	2	14	2	14G4	14
141718_at	SD07884	0.31	0.31	1	13.5	18	15J16	15
141719_at	SD07888	0.44	0.44	1	13.5	17	12H7	12
141720_at	SD07911	0.44	0.44	1	13.5	17	12H9	12
141721_at	SD07915	0.44	0.44	1	13	17	12H11	12
141723_at	SD07983	0.31	0.31	1	9.5	18	15J18	15
141724_at	SD08002	0.48	0.81	1.7	11.5	10	13N8	13
141725_at	SD08006	0.44	0.44	1	14	17	12H13	12
141726_at	SD08021	0.44	0.44	1	13	17	12H15	12
141727_at	SD08036	0.44	0.44	1	14	17	12H17	12
141727_at	LD45843	0.48	0.81	1.7	7	10	13D4	13
141728_at	SD08060	0.44	0.44	1	13	17	12H23	12
141729_at	SD08104	0.44	0.44	1	14	17	12J1	12
141730_at	SD08134	0.4	0.4	1	14	15	7D14	7
141731_at	SD08136	0.48	0.81	1.7	13	10	13N10	13
141732_at	SD08157	0.48	0.81	1.7	14	10	13N12	13
141733_at	SD08161	0.44	0.44	1	14	17	12J3	12
141734_at	SD08167	0.31	0.31	1	13.5	18	15J22	15
141735_at	SD08175	0.44	0.44	1	14	17	12J5	12
141736_at	SD08189	0.48	0.81	1.7	13.5	10	13N14	13
141738_at	SD08430	0.44	0.44	1	14	17	12J13	12
141739_at	SD08447	0.44	0.44	1	14	17	12J15	12
141740_at	SD08549	0.44	0.44	1	13	17	12J17	12
141741_at	SD08605	0.44	0.44	1	11.5	17	12J19	12
141743_at	SD08625	0.43	0.85	2	14	2	14G6	14
141744_at	SD08664	0.44	0.44	1	13.5	17	12J21	12
141745_at	SD08668	0.44	0.44	1	14	17	12J23	12
141748_at	SD08909	0.31	0.31	1	14	18	15L6	15
141749_at	SD08996	0.31	0.31	1	14	18	15L8	15
141750_at	SD09005	0.44	0.44	1	14	17	12L3	12
141753_at	SD09067	0.31	0.31	1	12	18	15L10	15
141754_at	SD09116	0.44	0.44	1	13.5	17	12L5	12
141755_at	SD09147	1.23	1.23	1	13	14	7K24	7
141756_at	SD09178	0.27	0.27	1	14	19	17I19	17
141757_at	SD09259	0.44	0.44	1	13	17	12L7	12
141758_at	SD09294	1.23	1.23	1	13	14	7M2	7
141759_at	SD09318	0.44	0.44	1	14	17	12L9	12
141760_at	SD09326	0.48	0.81	1.7	13	10	13N18	13
141761_at	SD09342	0.31	0.31	1	13.5	18	15L16	15
141762_at	SD09359	0.31	0.31	1	14	18	15L18	15
141763_at	SD09402	0.31	0.31	1	14	18	15L24	15
141764_at	SD09427	0.48	0.81	1.7	14	10	13N20	13
141765_at	SD09476	0.44	0.44	1	12	17	12L15	12
141765_at	GH20839	1.23	1.23	1	14	14	6N3	6
141767_at	SD09488	0.31	0.31	1	14	18	15N4	15
141768_at	SD09634	1.23	1.23	1	13	14	7M8	7
141769_at	SD09735	0.44	0.44	1	12.5	17	12L19	12
141770_at	SD09738	0.44	0.44	1	14	17	12L21	12
141771_at	SD09786	0.44	0.44	1	14	17	12L23	12
141772_at	SD09792	0.31	0.31	1	14	18	15N8	15
141773_at	SD09850	0.44	0.44	1	14	17	12N3	12
141774_at	SD09860	0.31	0.31	1	12.5	18	16K18	16
141775_at	SD09866	0.48	0.81	1.7	14	10	13N22	13
141776_at	SD09912	0.44	0.44	1	14	17	12N7	12
141776_at	GH02484	1.23	1.23	1	14	14	6E2	6
141778_at	SD10002	0.44	0.44	1	14	17	12N9	12
141779_at	SD10012	0.31	0.31	1	13	18	15N12	15
141780_at	SD10018	0.44	0.44	1	14	17	12N11	12
141781_at	SD10038	0.44	0.44	1	13.5	17	12N13	12
141782_at	SD10041	0.44	0.44	1	13.5	17	12N15	12
141783_at	SD10043	0.31	0.31	1	13	18	16K20	16
141784_at	SD10157	0.44	0.44	1	14	17	12N19	12
141785_at	SD10213	0.44	0.44	1	14	17	12N21	12
141786_at	SD10272	0.44	0.44	1	14	17	12P1	12
141788_at	SD10311	0.31	0.31	1	14	18	15N14	15
141789_at	SD10334	0.31	0.31	1	13.5	18	15N16	15
141790_at	SD10366	0.44	0.44	1	13.5	17	12P5	12
141791_at	SD10374	0.44	0.44	1	14	17	12P7	12
141792_at	SD10403	0.44	0.44	1	13.5	17	12P11	12
141793_at	SD10415	0.44	0.44	1	14	17	12P13	12
141794_at	SD10447	0.44	0.44	1	10.5	17	12P17	12
141795_at	SD10476	0.48	0.81	1.7	13.5	10	13P4	13
141796_at	SD10481	0.31	0.31	1	14	18	15N22	15
141797_at	SD10511	1.23	1.23	1	14	14	7M10	7
141798_at	SD10541	0.27	0.27	1	14	19	17K3	17
141799_at	SD10554	0.44	0.44	1	13	17	12P19	12
141800_at	SD10560	1.23	1.23	1	14	14	7M12	7
141801_at	SD10603	0.48	0.81	1.7	12.5	10	13P6	13
141802_at	SD10607	0.48	0.81	1.7	13	10	13P8	13
141803_at	SD10626	0.31	0.31	1	13	18	16K24	16
141805_at	SD10657	0.65	1.94	3	11	6	12B2	12
141806_at	SD10674	0.65	1.94	3	14	6	12B4	12
141807_at	SD10676	0.27	0.27	1	13.5	19	17C4	17
141808_at	SD10722	0.31	0.31	1	13.5	18	15N24	15
141809_at	SD10769	0.48	0.81	1.7	14	10	13P12	13
141811_at	SD10789	0.31	0.31	1	12.5	18	16M6	16
141812_at	SD10847	0.65	1.94	3	14	6	12B8	12
141813_at	SD10857	0.48	0.81	1.7	11.5	10	13P14	13
141814_at	SD10877	0.65	1.94	3	12.5	6	12B12	12
141815_at	SD10928	0.48	0.81	1.7	14	10	13P16	13
141816_at	SD10961	0.65	1.94	3	13	6	12B14	12
141817_at	SD10969	0.48	0.81	1.7	13.5	10	13P18	13
141818_at	SD10981	0.31	0.31	1	14	18	15P6	15
141835_s_at	LD44495	0.73	1.82	2.5	14	4	11J5	11
142039_s_at	LD33829	0.37	0.37	1	14	13	5A20	5
142090_at	GH09333	0.27	0.27	1	14	19	16H6	16
142122_at	GH01053	1.23	1.23	1	14	14	6A24	6
142123_at	GH01059	0.4	0.4	1	14	15	8I12	8
142123_at	LD45706	0.31	0.31	1	14	18	16E16	16
142128_at	GH01133	0.31	0.31	1	14	18	15P10	15
142129_at	GH14933	0.44	0.44	1	14	17	14J4	14
142132_at	GH01304	0.4	0.4	1	14	15	8K12	8
142133_at	GH01314	0.4	0.4	1	14	15	8K14	8
142139_at	GH01674	1.23	1.23	1	13	14	6C10	6
142142_at	GH01974	0.65	1.94	3	14	6	12D4	12
142143_at	GH02203	0.37	0.37	1	14	13	5C1	5
142147_at	GH02475	0.44	0.44	1	14	17	14L11	14
142156_at	GH03360	0.27	0.27	1	14	19	16D14	16
142158_at	GH03514	0.4	0.4	1	14	15	8B9	8
142162_at	GH03876	0.4	0.4	1	14	15	8B15	8
142163_s_at	GH03876	0.4	0.4	1	14	15	8B15	8
142165_at	GH04039	0.65	1.94	3	14	6	12D24	12
142167_at	GH04194	0.4	0.4	1	14	15	8B19	8
142169_at	GH04205	0.37	0.37	1	14	13	6E19	6
142171_at	GH04637	0.37	0.37	1	14	13	5O3	5
142172_at	GH04637	0.37	0.37	1	14	13	5O3	5
142173_s_at	GH04687	0.4	0.4	1	14	15	8D3	8
142174_at	GH04692	1.23	1.23	1	13.5	14	6E22	6
142176_at	GH04717	0.37	0.37	1	14	13	6G11	6
142178_at	LD27111	0.27	0.27	1	12	19	16L16	16
142178_at	LD29335	0.27	0.27	1	12	19	16N14	16
142182_s_at	GH05059	0.44	0.44	1	14	17	14L23	14
142185_at	GH05289	0.44	0.44	1	14	17	14N5	14
142187_at	GH05433	0.4	0.4	1	14	15	8D23	8
142189_at	GH05558	0.57	0.57	1	14	16	9O17	9
142192_at	GH05908	0.4	0.4	1	13	15	8F13	8
142196_at	GH06241	0.4	0.4	1	14	15	8H3	8
142198_at	GH06247	0.4	0.4	1	14	15	8H5	8
142200_at	GH06422	0.27	0.27	1	14	19	16F22	16
142202_at	GH06474	1.23	1.23	1	14	14	6I12	6
142203_at	GH06695	0.4	0.4	1	14	15	8J1	8
142206_s_at	GH07188	0.37	0.37	1	14	13	5M6	5
142208_at	GH07296	1.23	1.23	1	14	14	7O8	7
142212_at	GH07529	0.44	0.44	1	13.5	17	14P23	14
142215_at	GH07892	0.44	0.67	1.5	14	8	9C14	9
142216_at	GH07910	0.37	0.37	1	14	13	5O6	5
142218_at	GH07966	1.23	1.23	1	14	14	6K10	6
142220_at	GH07976	0.65	1.94	3	14	6	12H10	12
142222_at	GH08116	0.4	0.4	1	14	15	8L13	8
142226_at	GH08312	0.37	0.37	1	14	13	5O10	5
142232_at	GH08677	0.37	0.37	1	14	13	6M11	6
142234_at	GH08760	1.23	1.23	1	14	14	6K24	6
142237_at	GH08893	1.23	1.23	1	14	14	7O24	7
142238_at	GM14561	0.37	0.37	1	12	13	5D16	5
142239_at	GH09035	0.37	0.37	1	14	13	6M19	6
142241_at	GH09240	0.37	0.37	1	14	13	6M23	6
142244_at	GH09630	0.37	0.37	1	12.5	13	6O3	6
142248_at	GH09946	0.4	0.4	1	14	15	7B13	7
142251_at	GH10421	0.44	0.44	1	14	17	14B18	14
142251_at	LD21570	0.37	0.37	1	5	13	5E8	5
142251_at	LD46758	0.31	0.31	1	5	18	15D23	15
142254_at	GH10454	0.4	0.4	1	14	15	8D2	8
142255_at	GH10523	0.65	1.94	3	13	6	12J22	12
142255_at	LD25880	1.23	1.23	1	1	14	6H22	6
142256_at	GH10523	0.65	1.94	3	14	6	12J22	12
142257_at	GH10614	0.37	0.37	1	14	13	5B23	5
142260_at	GH10637	0.44	0.67	1.5	14	8	9I14	9
142262_at	GH10642	0.4	0.4	1	14	15	8D14	8
142269_at	GH11331	0.44	0.44	1	14	17	14D12	14
142271_at	GH11333	0.4	0.4	1	14	15	8F14	8
142277_at	GH11964	0.44	0.67	1.5	14	8	9K24	9
142278_at	GH11964	0.44	0.67	1.5	2	8	9K24	9
142280_at	GH12111	0.65	1.94	3	14	6	12N10	12
142281_at	GH26723	0.44	0.44	1	14	17	15C3	15
142284_at	GH12341	0.37	0.37	1	12.5	13	5F13	5
142286_at	GH12549	0.44	0.44	1	14	17	14F16	14
142287_at	GH12664	0.44	0.44	1	14	17	14F20	14
142289_i_at	GH12677	0.44	0.67	1.5	10	8	9M24	9
142290_r_at	GH12677	0.44	0.67	1.5	14	8	9M24	9
142291_at	GH12714	0.4	0.4	1	14	15	8J6	8
142293_at	GH12726	0.65	1.94	3	12	6	12P8	12
142296_at	GH13039	1.23	1.23	1	13	14	6B9	6
142298_at	GH13040	0.4	0.4	1	14	15	8J24	8
142301_s_at	GH07469	0.44	0.44	1	14	17	14P21	14
142302_at	GH13327	0.4	0.4	1	14	15	8L18	8
142303_at	GH13437	0.31	0.31	1	14	18	16E7	16
142305_at	GH13631	0.4	0.4	1	13.5	15	8N8	8
142307_at	GH13810	0.4	0.4	1	14	15	8N22	8
142309_at	GH13855	0.48	0.81	1.7	14	10	9B17	9
142310_at	GH13950	0.4	0.4	1	14	15	8P12	8
142314_at	GH14327	0.57	0.57	1	14	16	9A15	9
142316_at	GH14349	0.48	0.81	1.7	14	10	9D17	9
142318_at	GH14494	0.4	0.4	1	14	15	7D23	7
142321_at	GH14622	1.23	1.23	1	14	14	6D11	6
142323_at	GH14656	1.23	1.23	1	14	14	6D13	6
142325_at	GH14673	0.57	0.57	1	14	16	9C19	9
142327_at	GH14707	0.57	0.57	1	14	16	9E1	9
142328_at	GH14903	0.4	0.4	1	13	15	7H4	7
142332_f_at	LD46502	0.78	3.11	4	2	9	11D8	11
142333_at	GH15448	1.23	1.23	1	14	14	6F7	6
142336_at	GH15479	0.76	2.67	3.5	14	7	13A17	13
142337_at	LD44990	0.31	0.31	1	14	18	15B17	15
142339_at	GH13548	0.44	0.44	1	14	17	14H8	14
142340_at	GH16063	0.76	2.67	3.5	14	7	13A21	13
142343_at	GH16593	1.23	1.23	1	14	14	6F23	6
142344_at	GH16664	0.44	0.44	1	10	17	14J16	14
142350_at	GH17451	0.76	2.67	3.5	14	7	13C15	13
142354_at	GH17661	0.48	0.81	1.7	14	10	9N17	9
142364_at	GH18819	1.23	1.23	1	14	14	6J15	6
142367_at	GH19262	0.76	2.67	3.5	14	7	13E5	13
142369_at	HL08049	0.27	0.27	1	11.5	19	16B10	16
142372_at	GH20077	0.43	0.85	2	14	2	9H14	9
142375_at	GH20208	1.23	1.23	1	14	14	6L19	6
142378_at	GH20226	0.43	0.85	2	14	2	9H20	9
142379_s_at	GH20378	0.29	0.35	1.2	14	5	14E13	14
142380_at	GH21132	0.76	2.67	3.5	14	7	13G5	13
142382_at	GH21171	0.27	0.27	1	14	19	17M1	17
142383_at	GH21295	0.43	0.85	2	14	2	9L18	9
142386_at	GH21490	0.43	0.85	2	13	2	9N2	9
142391_at	GH22881	1.23	1.23	1	14	14	6P9	6
142394_at	GH23040	0.31	0.31	1	14	18	16G21	16
142396_at	GH23604	0.76	2.67	3.5	14	7	10E1	10
142396_at	LD46629	0.27	0.27	1	14	19	16D19	16
142399_at	GH23708	0.76	2.67	3.5	14	7	10E5	10
142403_at	GH23955	0.76	2.67	3.5	14	7	10E19	10
142404_s_at	GH24095	0.76	2.67	3.5	14	7	10G1	10
142406_at	GH25848	0.4	0.4	1	14	15	7H22	7
142408_at	GH25976	0.4	0.4	1	14	15	7H23	7
142414_at	GH26608	0.4	0.4	1	12	15	7H24	7
142415_at	GH26622	0.76	2.67	3.5	14	7	10M17	10
142420_at	GH27237	0.4	0.4	1	14	15	7J4	7
142422_at	GH27293	0.27	0.27	1	14	19	16B13	16
142423_at	GH27380	0.76	2.67	3.5	7	7	10O23	10
142425_at	GH27420	0.29	0.35	1.2	14	5	14G23	14
142428_at	GH27547	1.23	1.23	1	14	14	6F4	6
142430_at	LD37277	0.35	0.52	1.5	14	3	11I19	11
142434_at	GH28534	0.47	0.56	1.2	10	1	10C24	10
142435_at	GH28553	0.44	0.44	1	14	17	15E1	15
142455_at	GH18370	0.43	0.85	2	10	2	9B12	9
142456_at	GH18370	0.43	0.85	2	12	2	9B12	9
142481_at	SD10401	0.31	0.31	1	14	18	15N18	15
142490_at	GH25051	0.44	0.44	1	14	17	15A5	15
142493_at	GM12126	0.4	0.4	1	12.5	15	7J11	7
142494_at	GM12886	0.76	2.67	3.5	14	7	13O7	13
142503_at	GM14553	0.31	0.31	1	14	18	16K17	16
142505_at	GM14618	0.37	0.37	1	14	13	5C13	5
142507_s_at	LD48005	0.78	3.11	4	14	9	11N12	11
142508_at	LD48005	0.78	3.11	4	14	9	11N12	11
142510_at	GM14682	0.47	0.56	1.2	1	1	10E24	10
142512_at	GM14814	0.37	0.37	1	14	13	5F4	5
142516_at	GH10652	0.44	0.44	1	14	17	14J11	14
142519_at	SD09407	0.27	0.27	1	14	19	17I23	17
142526_at	GH12043	0.44	0.67	1.5	14	8	9M8	9
142534_at	LD39166	0.35	0.52	1.5	14	3	11O15	11
142555_at	LD45641	0.73	1.82	2.5	14	4	11P1	11
142571_at	LD23816	0.4	0.4	1	14	15	8A2	8
142574_at	LD47606	0.78	3.11	4	14	9	11L4	11
142585_at	LD47433	0.31	0.31	1	14	18	15F3	15
142596_at	LD45253	1.23	1.23	1	12	14	7I23	7
142639_at	GH12359	0.65	1.94	3	14	6	12N16	12
142642_at	SD07650	0.44	0.44	1	13.5	17	12F19	12
142650_s_at	LD21177	0.37	0.37	1	14	13	5C4	5
142659_at	LD21719	0.37	0.37	1	14	13	5E18	5
142661_at	LD21735	0.37	0.37	1	14	13	5E24	5
142665_at	LD21771	0.29	0.35	1.2	2	5	14I15	14
142667_at	LD21931	0.78	3.11	4	14	9	13E14	13
142669_at	LD21941	0.78	3.11	4	13.5	9	13E16	13
142675_at	LD22087	0.37	0.37	1	14	13	5G14	5
142681_at	LD22509	0.29	0.35	1.2	14	5	14I17	14
142687_at	GH19532	0.44	0.44	1	14	17	14L16	14
142691_at	LD23595	0.37	0.37	1	14	13	5L14	5
142692_at	LD23644	0.78	3.11	4	14	9	13I10	13
142696_at	LD23830	0.37	0.37	1	14	13	5I24	5
142700_at	LD23959	0.44	0.44	1	14	17	14F3	14
142702_at	LD23968	0.4	0.4	1	14	15	8A20	8
142704_at	LD24134	0.44	0.44	1	13.5	17	14F7	14
142705_at	LD24159	0.27	0.27	1	14	19	16B22	16
142708_at	LD24242	0.37	0.37	1	14	13	5N22	5
142709_s_at	LD24265	0.4	0.4	1	14	15	7N3	7
142711_at	LD24347	0.37	0.37	1	14	13	5P6	5
142713_at	LD24482	0.37	0.37	1	14	13	5P22	5
142714_at	LD32366	0.57	0.57	1	14	16	10H6	10
142716_at	LD24696	0.37	0.37	1	14	13	6A13	6
142718_at	LD24702	0.37	0.37	1	14	13	5K4	5
142720_at	LD24837	0.47	0.56	1.2	13.5	1	10K2	10
142722_at	LD24841	0.4	0.4	1	14	15	8G14	8
142723_at	LD24904	0.37	0.37	1	14	13	6A21	6
142726_at	LD25013	0.47	0.56	1.2	14	1	10K4	10
142728_at	LD25466	0.47	0.56	1.2	14	1	10M4	10
142733_at	LD26327	0.4	0.4	1	14	15	7N9	7
142734_at	LD26422	1.23	1.23	1	14	14	6J4	6
142736_s_at	LD26976	0.57	0.57	1	14	16	10B11	10
142738_at	LD27042	0.44	0.44	1	14	17	15G15	15
142739_at	LD27111	0.27	0.27	1	14	19	16L16	16
142739_at	LD29335	0.27	0.27	1	14	19	16N14	16
142741_at	LD27203	0.78	3.11	4	14	9	13O2	13
142742_at	LD27203	0.78	3.11	4	14	9	13O2	13
142744_at	LD27553	0.78	3.11	4	14	9	13O12	13
142746_at	LD27718	0.44	0.44	1	14	17	15I3	15
142752_at	LD28117	0.44	0.44	1	14	17	13B13	13
142754_at	LD28173	0.57	0.57	1	14	16	10D23	10
142755_s_at	LD28247	0.37	0.37	1	14	13	5A10	5
142757_at	LD28427	0.29	0.35	1.2	10.5	5	14K17	14
142760_at	LD28428	0.44	0.44	1	14	17	13B17	13
142762_at	LD28815	0.27	0.27	1	14	19	16N6	16
142763_at	LD28822	0.57	0.57	1	14	16	10F15	10
142764_at	GH27263	0.76	2.67	3.5	12	7	10O15	10
142765_at	LD29083	0.57	0.57	1	14	16	10H13	10
142768_at	LD29166	1.23	1.23	1	14	14	6L4	6
142773_at	LD29477	0.57	0.57	1	0.5	16	10L1	10
142780_at	LD30049	1.23	1.23	1	14	14	6L20	6
142781_at	LD30155	0.57	0.57	1	14	16	10N7	10
142782_s_at	LD30439	0.57	0.57	1	14	16	10N19	10
142784_at	LD30467	0.57	0.57	1	14	16	10N23	10
142786_at	LD30573	0.57	0.57	1	14	16	10P11	10
142788_at	LD30731	1.23	1.23	1	14	14	6L24	6
142789_at	LD31220	0.44	0.44	1	14	17	15O19	15
142791_at	LD31286	0.44	0.44	1	14	17	15O21	15
142796_at	LD31990	0.57	0.57	1	14	16	10F8	10
142798_at	LD32106	1.23	1.23	1	14	14	6N18	6
142801_at	LD32354	0.57	0.57	1	13	16	10H4	10
142804_at	LD32469	0.4	0.4	1	14	15	7P11	7
142805_at	LD32741	0.57	0.57	1	14	16	10H14	10
142806_at	LD32755	0.44	0.44	1	14	17	13F7	13
142808_at	LD32760	0.57	0.57	1	14	16	10H18	10
142811_at	LD33386	0.57	0.57	1	14	16	10J22	10
142815_at	LD33695	0.31	0.31	1	14	18	15E4	15
142817_at	LD33778	0.57	0.57	1	14	16	10L22	10
142818_at	LD33804	0.31	0.31	1	14	18	15E6	15
142821_at	LD33980	0.57	0.57	1	14	16	10N8	10
142824_at	LD34192	0.57	0.57	1	14	16	10N18	10
142825_s_at	LD34464	0.29	0.35	1.2	14	5	14M15	14
142827_at	GH26152	0.44	0.44	1	14	17	15A17	15
142829_at	LD35981	0.44	0.44	1	14	17	13J5	13
142834_at	LD36161	0.35	0.52	1.5	14	3	11E1	11
142836_at	LD36162	0.35	0.52	1.5	14	3	11E3	11
142837_at	LD36162	0.35	0.52	1.5	14	3	11E3	11
142838_at	LD36304	0.35	0.52	1.5	14	3	11E7	11
142842_at	LD36566	1.23	1.23	1	14	14	7A17	7
142844_at	LD37137	0.29	0.35	1.2	14	5	14O1	14
142846_at	LD37736	0.35	0.52	1.5	14	3	11K9	11
142852_at	LD38226	0.35	0.52	1.5	14	3	11M3	11
142856_at	LD43863	0.73	1.82	2.5	14	4	11F15	11
142860_at	LD39904	0.31	0.31	1	13	18	15K10	15
142863_at	LD40495	0.44	0.44	1	12.5	17	13L23	13
142865_at	LD40692	0.73	1.82	2.5	14	4	11G2	11
142867_at	LD41216	0.73	1.82	2.5	14	4	11I10	11
142870_s_at	LD41421	1.23	1.23	1	14	14	7G1	7
142871_s_at	LD41494	0.73	1.82	2.5	14	4	11K8	11
142872_at	LD41588	0.73	1.82	2.5	14	4	11K12	11
142875_at	LD41866	0.73	1.82	2.5	14	4	11K20	11
142878_at	LD42301	0.73	1.82	2.5	14	4	11O14	11
142881_at	LD43152	0.44	0.44	1	14	17	13P11	13
142883_at	LD43280	0.73	1.82	2.5	14	4	11D7	11
142886_at	LD43293	0.73	1.82	2.5	14	4	11D9	11
142888_at	LD43457	0.31	0.31	1	7	18	15O12	15
142889_at	LD40846	0.73	1.82	2.5	2	4	11G16	11
142890_at	LD43519	0.73	1.82	2.5	14	4	11D17	11
142892_at	LD43688	1.23	1.23	1	12	14	7I1	7
142893_at	LD43688	1.23	1.23	1	13.5	14	7I1	7
142894_s_at	LD43716	0.31	0.31	1	14	18	15O24	15
142895_at	LD43716	0.31	0.31	1	14	18	15O24	15
142896_at	LD43867	1.23	1.23	1	14	14	7I3	7
142897_at	LD43867	1.23	1.23	1	14	14	7I3	7
142899_at	LD44026	0.73	1.82	2.5	14	4	11F23	11
142903_at	LD44245	0.31	0.31	1	14	18	15B11	15
142904_at	LD44495	0.73	1.82	2.5	14	4	11J5	11
142906_at	LD44515	0.73	1.82	2.5	14	4	11J7	11
142907_at	LD43943	0.44	0.44	1	14	17	13P15	13
142908_at	LD44641	0.73	1.82	2.5	14	4	11J15	11
142909_at	LD44686	0.31	0.31	1	14	18	15B15	15
142910_at	LD29359	0.29	0.35	1.2	14	5	14K21	14
142911_at	LD44970	0.73	1.82	2.5	14	4	11L15	11
142912_at	LD44182	0.73	1.82	2.5	14	4	11H9	11
142915_at	GH06335	0.4	0.4	1	14	15	8H9	8
142916_at	LD45906	0.73	1.82	2.5	14	4	11P11	11
142917_at	LD45918	0.73	1.82	2.5	10	4	11P13	11
142918_at	LD45918	0.73	1.82	2.5	14	4	11P13	11
142919_s_at	LD45949	0.31	0.31	1	4	18	15D13	15
142922_at	LD46272	0.78	3.11	4	14	9	11B6	11
142923_at	LD46305	0.78	3.11	4	14	9	11B8	11
142925_at	LD46359	0.78	3.11	4	14	9	11B16	11
142926_at	LD46437	0.78	3.11	4	14	9	11B22	11
142927_at	GH09468	0.4	0.4	1	13	15	8P9	8
142928_at	LD46604	0.31	0.31	1	14	18	15D21	15
142930_at	LD46713	0.78	3.11	4	14	9	11D22	11
142938_at	LP01044	0.31	0.31	1	14	18	16G6	16
142942_at	LP02352	0.31	0.31	1	14	18	15F21	15
142943_at	LP02658	0.48	0.81	1.7	14	10	13F18	13
142946_at	LP04971	0.4	0.4	1	14	15	7B16	7
142948_at	LP05693	0.43	0.85	2	14	2	14C2	14
142950_at	LP05733	0.37	0.37	1	14	13	5G23	5
142953_at	LP05929	1.23	1.23	1	14	14	7C14	7
142955_at	LP06072	1.23	1.23	1	14	14	7C16	7
142956_at	LP07235	0.48	0.81	1.7	14	10	13H6	13
142959_at	LP07342	0.31	0.31	1	14	18	15H21	15
142964_at	LP08544	0.57	0.57	1	14	16	12E19	12
142966_at	LP11484	0.48	0.81	1.7	14	10	13H10	13
142967_at	LP11629	0.48	0.81	1.7	14	10	13H18	13
142967_at	SD03761	0.31	0.31	1	14	18	15P19	15
142970_at	SD01232	0.31	0.31	1	13	18	15J15	15
142971_at	SD01276	0.31	0.31	1	14	18	15J17	15
142972_at	SD01509	0.57	0.57	1	14	16	12K13	12
142974_at	SD01621	0.57	0.57	1	14	16	12M1	12
142975_at	SD01662	0.31	0.31	1	14	18	15L7	15
142977_at	SD02216	0.57	0.57	1	14	16	12M23	12
142978_at	SD02228	0.31	0.31	1	14	18	15N3	15
142981_at	SD02309	0.57	0.57	1	12.5	16	12O9	12
142982_at	SD02658	0.57	0.57	1	14	16	12A12	12
142984_at	SD03546	0.57	0.57	1	13	16	12E16	12
142986_at	SD03094	0.27	0.27	1	11.5	19	17A4	17
142989_at	SD10604	0.44	0.44	1	13	17	12P21	12
142991_at	SD03652	0.31	0.31	1	11	18	15P15	15
142992_at	SD03655	0.57	0.57	1	14	16	12G4	12
142996_at	SD04170	0.31	0.31	1	14	18	15B6	15
142998_at	SD04616	0.31	0.31	1	13	18	15B20	15
143001_at	SD05240	1.23	1.23	1	12	14	7I24	7
143004_at	SD05950	0.57	0.57	1	14	16	12O24	12
143004_at	GH26759	0.44	0.44	1	14	17	15C5	15
143005_at	SD06560	0.44	0.44	1	14	17	12B11	12
143007_at	SD06579	0.44	0.44	1	14	17	12B13	12
143009_s_at	SD06635	1.23	1.23	1	11.5	14	7K2	7
143011_at	SD07027	0.31	0.31	1	14	18	15H14	15
143012_at	SD07148	0.48	0.81	1.7	14	10	13L22	13
143013_at	LD36653	0.35	0.52	1.5	14	3	11G1	11
143015_at	SD07188	0.44	0.44	1	14	17	12D11	12
143015_at	LD28477	0.27	0.27	1	14	19	16N4	16
143016_at	SD07295	0.44	0.44	1	12	17	12D23	12
143017_at	SD07514	0.31	0.31	1	14	18	15J2	15
143021_at	GH05619	0.44	0.44	1	14	17	14N11	14
143022_at	SD08058	0.44	0.44	1	14	17	12H21	12
143024_at	SD08238	0.48	0.81	1.7	14	10	13N16	13
143027_at	SD08263	0.31	0.31	1	14	18	16K14	16
143029_at	SD08776	1.23	1.23	1	10.5	14	7K22	7
143030_at	SD08803	0.31	0.31	1	13.5	18	15L2	15
143031_at	SD08921	0.27	0.27	1	13	19	16F21	16
143035_at	LD45279	0.73	1.82	2.5	14	4	11N11	11
143036_at	SD09607	1.23	1.23	1	14	14	7M6	7
143037_at	SD03158	0.31	0.31	1	14	18	15P9	15
143037_at	SD09672	0.44	0.44	1	14	17	12L17	12
143038_at	SD09884	0.44	0.44	1	14	17	12N5	12
143040_at	SD10060	0.44	0.44	1	14	17	12N17	12
143043_s_at	SD10401	0.31	0.31	1	6	18	15N18	15
143045_at	SD10416	0.44	0.44	1	14	17	12P15	12
143046_at	SD10469	0.31	0.31	1	13.5	18	15N20	15
143047_at	SD10848	0.65	1.94	3	12	6	12B10	12
143048_at	SD10882	0.31	0.31	1	14	18	16M8	16
143049_at	SD10882	0.31	0.31	1	14	18	16M8	16
143068_at	GH10266	0.44	0.44	1	12	17	14J7	14
143087_at	LP10481	0.31	0.31	1	14	18	15J5	15
143090_at	LD21844	0.44	0.44	1	14	17	15E13	15
143117_at	LD29371	0.29	0.35	1.2	14	5	14K23	14
143123_at	GH21112	0.44	0.44	1	14	17	14N8	14
143126_at	LD32539	0.31	0.31	1	14	18	15C4	15
143161_at	LD21753	0.37	0.37	1	14	13	5G2	5
143162_at	GH05039	0.57	0.57	1	14	16	9O11	9
143166_at	LD37240	0.31	0.31	1	14	18	15G24	15
143173_at	LD32066	0.57	0.57	1	14	16	10F14	10
143181_at	GH14412	1.23	1.23	1	14	14	6D5	6
143188_at	LD34229	0.57	0.57	1	14	16	10P2	10
143211_at	SD03282	0.31	0.31	1	14	18	16I6	16
143212_at	LD21969	0.37	0.37	1	14	13	5G8	5
143214_at	SD01193	0.57	0.57	1	14	16	12I23	12
143218_at	LD32407	0.94	0.94	1	14	NA	NA	NA
143232_at	LP01670	0.78	3.11	4	13	9	11P8	11
143249_at	GH06471	0.4	0.4	1	14	15	8H17	8
143265_at	LD22691	0.27	0.27	1	14	19	16B14	16
143268_at	LD25378	0.29	0.35	1.2	14	5	14K5	14
143283_at	GH21254	0.43	0.85	2	2	2	9L16	9
143283_at	GH09618	0.27	0.27	1	1	19	16H8	16
143293_at	SD01796	0.31	0.31	1	14	18	15L9	15
143302_at	SD07608	0.31	0.31	1	14	18	16K10	16
143332_at	LD44584	0.73	1.82	2.5	14	4	11J11	11
143334_at	LP12257	0.31	0.31	1	12	18	16G18	16
143338_f_at	LP05501	0.31	0.31	1	6	18	15H11	15
143340_f_at	LP05501	0.31	0.31	1	4.5	18	15H11	15
143359_at	LP09189	0.27	0.27	1	12.5	19	16H11	16
143378_at	GH02708	0.27	0.27	1	4	19	16F14	16
143384_at	LD39445	0.73	1.82	2.5	14	4	11A2	11
143389_f_at	SD07763	0.31	0.31	1	1.5	18	15J10	15
143415_at	HL08042	0.37	0.37	1	11	13	5F12	5
143454_at	LD29123	0.57	0.57	1	14	16	10H17	10
143456_at	LD27520	0.27	0.27	1	14	19	16L20	16
143458_at	LD33756	0.57	0.57	1	14	16	10L16	10
143496_at	HL08040	0.44	0.44	1	11	17	14B15	14
143496_at	GH11848	0.31	0.31	1	14	18	16C21	16
143499_at	GH10154	0.4	0.4	1	13.5	15	8B14	8
143502_at	LD34134	0.57	0.57	1	14	16	10N12	10
143540_at	LD31570	0.44	0.44	1	3	17	13D21	13
143545_at	GH02471	0.44	0.44	1	14	17	14L9	14
143548_at	LP05860	0.31	0.31	1	14	18	15H15	15
143555_at	GH22488	0.44	0.44	1	14	17	14N24	14
143581_at	SD10272	0.44	0.44	1	11	17	12P1	12
143597_at	LD34217	0.57	0.57	1	13.5	16	10N24	10
143689_at	GH16721	0.44	0.44	1	14	17	14J18	14
143735_at	SD05481	0.31	0.31	1	11	18	15D24	15
143742_at	GH24702	0.76	2.67	3.5	14	7	10I7	10
143755_at	LD24203	0.44	0.44	1	14	17	14F9	14
143771_at	LD37189	0.35	0.52	1.5	14	3	11I9	11
143789_at	SD05105	0.31	0.31	1	14	18	15D10	15
143790_at	LD21679	0.37	0.37	1	14	13	5J2	5
143835_at	SD08787	0.44	0.44	1	14	17	12L1	12
143845_at	GH09086	0.4	0.4	1	14	15	8N13	8
143856_at	LP03275	1.23	1.23	1	14	14	7A20	7
143867_at	GH03186	0.37	0.37	1	14	13	5M3	5
143881_at	SD04244	0.27	0.27	1	14	19	17I1	17
143912_at	LD21334	0.74	0.74	1	14	NA	NA	NA
143920_at	LP02106	0.48	0.81	1.7	14	10	13F14	13
143935_s_at	LP01749	1.23	1.23	1	14	14	7O15	7
143990_at	LD43670	0.73	1.82	2.5	14	4	11F5	11
144000_at	GH02581	0.37	0.37	1	12	13	6C7	6
144002_at	LD38414	0.31	0.31	1	12	18	15I14	15
144041_at	GH23825	0.44	0.44	1	14	17	14P22	14
144055_at	GH23439	0.76	2.67	3.5	9	7	10C11	10
144064_at	LD23835	0.37	0.37	1	14	13	5E3	5
144091_at	LD47563	0.31	0.31	1	14	18	15F11	15
144107_at	SD10251	0.48	0.81	1.7	14	10	13N24	13
144111_at	GH13296	0.65	1.94	3	14	6	12P20	12
144157_s_at	LD27895	0.27	0.27	1	14	19	17O11	17
144173_at	GH21056	0.43	0.85	2	14	2	9L6	9
144178_at	SD05444	0.57	0.57	1	14	16	12M18	12
144182_at	LD28657	0.37	0.37	1	14	13	5A14	5
144183_at	LD23181	0.37	0.37	1	14	13	5A6	5
144184_at	LD22548	0.37	0.37	1	14	13	5I2	5
144185_at	LD21503	0.37	0.37	1	14	13	5C24	5
144186_at	LD21213	0.37	0.37	1	13.5	13	5C8	5
144187_at	GH11415	0.37	0.37	1	14	13	5D19	5
144188_at	GH22106	0.43	0.85	2	14	2	9P8	9
144191_at	SD07421	0.44	0.44	1	14	17	12F9	12
144208_at	LD32009	0.31	0.31	1	14	18	15A8	15
144215_at	LD23587	0.37	0.37	1	14	13	5I20	5
144217_at	GH09817	0.37	0.37	1	14	13	5B11	5
144218_at	GH05095	0.37	0.37	1	14	13	5O19	5
144231_at	LP04791	0.37	0.37	1	14	13	5G17	5
144235_at	LP05465	0.37	0.37	1	14	13	5G21	5
144236_at	GH24653	0.76	2.67	3.5	14	7	10I1	10
144251_at	GH22839	0.76	2.67	3.5	14	7	10A9	10
144290_at	GH26458	0.76	2.67	3.5	14	7	10M11	10
144344_f_at	GH02584	0.65	1.94	3	2.5	6	12D8	12
144345_s_at	GH02584	0.65	1.94	3	14	6	12D8	12
144357_at	LP01394	0.31	0.31	1	14	18	15F19	15
144365_at	SD01823	0.31	0.31	1	14	18	16G22	16
144385_at	LP10481	0.31	0.31	1	14	18	15J5	15
144391_at	SD04906	0.57	0.57	1	10	16	12K10	12
144391_at	LD38414	0.31	0.31	1	10	18	15I14	15
144403_at	SD07678	0.27	0.27	1	12	19	17I11	17
144404_at	SD07678	0.27	0.27	1	13.5	19	17I11	17
144450_at	GH28809	0.76	2.67	3.5	14	7	13O1	13
144487_at	GH07387	0.44	0.67	1.5	14	8	9C8	9
144505_at	LD34931	0.44	0.44	1	13	17	13H5	13
144517_at	GH01258	0.27	0.27	1	14	19	16F10	16
144539_at	SD04405	0.31	0.31	1	14	18	15B12	15
144556_at	GH09844	0.31	0.31	1	14	18	16A23	16
144559_at	LD41827	0.44	0.44	1	14	17	13N17	13
144562_at	LD29716	0.44	0.44	1	4	17	13D9	13
144575_i_at	GH03315	0.31	0.31	1	8	18	16M22	16
144576_s_at	GH03315	0.31	0.31	1	14	18	16M22	16
144590_at	GH18658	0.43	0.85	2	14	2	9D6	9
144591_at	LD26135	0.78	3.11	4	14	9	13M4	13
144602_at	SD10270	0.44	0.44	1	11.5	17	12N23	12
144613_at	GH13883	0.31	0.31	1	14	18	16E9	16
144626_at	LD46629	0.27	0.27	1	14	19	16D19	16
144627_at	GH23604	0.76	2.67	3.5	6	7	10E1	10
144627_at	LD46629	0.27	0.27	1	14	19	16D19	16
144629_f_at	GH02003	0.65	1.94	3	0.5	6	12D6	12
144642_at	LD28410	0.44	0.44	1	14	17	15I13	15
144645_at	LD32155	0.31	0.31	1	14	18	15A14	15
144654_at	LD23842	0.37	0.37	1	14	13	5N4	5
144687_at	GH26507	0.27	0.27	1	14	19	16J24	16
144699_at	LD46760	0.78	3.11	4	6	9	11F2	11
144759_at	GH19985	0.43	0.85	2	14	2	9H8	9
144764_at	LD27988	0.31	0.31	1	14	18	16A4	16
144767_at	GH26663	0.76	2.67	3.5	14	7	10M23	10
144796_at	GH05039	0.57	0.57	1	14	16	9O11	9
144808_at	SD06366	0.48	0.81	1.7	13.5	10	13L18	13
144809_at	SD06366	0.48	0.81	1.7	13	10	13L18	13
144810_at	SD06366	0.48	0.81	1.7	14	10	13L18	13
144823_at	GH03394	0.4	0.4	1	14	15	8B7	8
144826_at	GH03394	0.4	0.4	1	14	15	8B7	8
144842_at	GH14443	0.57	0.57	1	14	16	9C7	9
144849_at	GH28840	0.31	0.31	1	14	18	16K7	16
144850_at	LD29208	0.44	0.44	1	14	17	15K7	15
144855_at	SD01935	0.48	0.81	1.7	14	10	13J4	13
144865_at	SD04273	0.48	0.81	1.7	13.5	10	13L4	13
144871_at	LD33841	0.57	0.57	1	14	16	10L24	10
144871_at	GH01107	0.57	0.57	1	9	16	9G1	9
144906_at	LD30316	0.27	0.27	1	14	19	16P4	16
144913_at	LD41613	0.44	0.44	1	14	17	13N15	13
144949_at	GH04191	0.65	1.94	3	12	6	12F6	12
144962_at	LD44987	0.73	1.82	2.5	14	4	11L21	11
144997_at	LD29955	0.44	0.44	1	14	17	15M11	15
145020_at	SD08423	0.44	0.44	1	11.5	17	12J11	12
145033_at	LD44686	0.31	0.31	1	5	18	15B15	15
145036_at	LD44686	0.31	0.31	1	14	18	15B15	15
145053_at	GH27568	0.47	0.56	1.2	14	1	10A12	10
145054_at	GH27568	0.47	0.56	1.2	14	1	10A12	10
145063_at	GH05565	0.27	0.27	1	14	19	16F18	16
145067_at	GH12331	0.44	0.67	1.5	14	8	9M18	9
145067_at	GH05565	0.27	0.27	1	14	19	16F18	16
145068_at	GH12331	0.44	0.67	1.5	10	8	9M18	9
145068_at	GH05565	0.27	0.27	1	10	19	16F18	16
145094_at	SD04373	0.27	0.27	1	10	19	17A6	17
145095_at	SD04373	0.27	0.27	1	14	19	17A6	17
145098_at	GH06230	0.4	0.4	1	14	15	8H1	8
145126_at	SD07366	0.31	0.31	1	14	18	15H22	15
145143_at	SD03277	0.31	0.31	1	14	18	15P11	15
145147_at	SD10776	0.31	0.31	1	12	18	15P2	15
145175_at	LD44201	0.31	0.31	1	14	18	15B5	15
145176_at	LD44201	0.31	0.31	1	14	18	15B5	15
145181_at	SD01079	0.57	0.57	1	12.5	16	12I21	12
145242_at	LP02726	0.48	0.81	1.7	14	10	13F20	13
145250_at	LD29081	0.27	0.27	1	3	19	16N12	16
145259_at	LD43050	0.27	0.27	1	14	19	17C5	17
145261_at	LD43050	0.27	0.27	1	14	19	17C5	17
145294_at	LD38082	0.35	0.52	1.5	14	3	11K23	11
145326_s_at	LD35981	0.44	0.44	1	13	17	13J5	13
145327_s_at	LP08941	0.4	0.4	1	14	15	7N2	7
145330_at	LD28763	0.57	0.57	1	14	16	10F9	10
145348_at	LD25711	0.78	3.11	4	10	9	13K24	13
145355_at	GH28883	0.44	0.44	1	14	17	15E9	15
145367_at	LD31543	0.31	0.31	1	14	18	15A2	15
145380_at	GH21048	0.29	0.35	1.2	14	5	14E19	14
145384_at	LP01149	0.48	0.81	1.7	14	10	13F2	13
145386_at	LD26789	0.27	0.27	1	14	19	16L14	16
145388_at	LD40846	0.73	1.82	2.5	14	4	11G16	11
145390_at	LD26007	0.47	0.56	1.2	14	1	10O2	10
145397_at	LD47819	0.31	0.31	1	14	18	15F13	15
145402_at	GH14389	0.57	0.57	1	14	16	9A23	9
145455_at	LD23009	0.44	0.44	1	14	17	15E21	15
145456_at	LD23009	0.44	0.44	1	14	17	15E21	15
145458_at	GH12419	0.31	0.31	1	14	18	16O8	16
145460_at	GH12419	0.31	0.31	1	11	18	16O8	16
145461_at	GH12419	0.31	0.31	1	14	18	16O8	16
145485_at	LD29159	0.57	0.57	1	14	16	10H23	10
145488_at	LD42024	0.73	1.82	2.5	14	4	11M10	11
145489_at	GM14138	0.78	3.11	4	14	9	13A6	13
145520_at	LD42056	0.73	1.82	2.5	14	4	11M18	11
145531_at	LD30318	0.57	0.57	1	14	16	10N13	10
145534_at	SD05726	0.57	0.57	1	14	16	12O10	12
145578_at	GH20954	0.4	0.4	1	14	15	7H5	7
145590_at	LD27273	0.44	0.44	1	14	17	15G23	15
145593_at	SD04616	0.31	0.31	1	13.5	18	15B20	15
145594_at	GH17801	0.48	0.81	1.7	14	10	9P1	9
145598_at	SD03967	0.31	0.31	1	13	18	15B4	15
145605_at	GH27779	0.44	0.44	1	14	17	15C21	15
145609_at	GH14092	0.48	0.81	1.7	14	10	9D9	9
145625_f_at	LD45056	0.48	0.81	1.7	14	10	13B8	13
145656_at	GH07971	1.23	1.23	1	14	14	6K14	6
145665_at	GH13185	0.4	0.4	1	14	15	7D17	7
145685_at	GH17972	0.48	0.81	1.7	14	10	9P13	9
145705_at	GH03731	0.31	0.31	1	14	18	15P16	15
145805_at	GH26238	0.76	2.67	3.5	14	7	13M1	13
145809_at	GH23657	0.44	0.44	1	11	17	14P14	14
145899_at	GH05975	0.4	0.4	1	14	15	8F21	8
145906_at	LD35051	0.57	0.57	1	14	16	10P24	10
145954_at	LD31278	1.23	1.23	1	14	14	6N10	6
145994_at	LD40565	0.73	1.82	2.5	14	4	11E22	11
146011_at	GH19970	0.43	0.85	2	14	2	9H6	9
146039_at	SD02943	0.57	0.57	1	14	16	12C2	12
146106_at	SD07279	0.48	0.81	1.7	12	10	13L24	13
146118_at	GH02089	0.44	0.44	1	14	17	14H7	14
146120_at	GH12004	0.44	0.44	1	13	17	14D20	14
146174_s_at	GH10507	0.4	0.4	1	14	15	8D8	8
146198_at	LD35341	0.35	0.52	1.5	13	3	11C3	11
146216_at	GH08468	0.29	0.35	1.2	11	5	14C3	14
146243_at	LD32687	0.27	0.27	1	14	19	17C18	17
146244_at	SD07295	0.44	0.44	1	13	17	12D23	12
146253_at	LD31675	0.44	0.44	1	14	17	13D23	13
146264_s_at	LD22661	0.37	0.37	1	14	13	5J24	5
146266_at	SD03430	0.57	0.57	1	14	16	12E14	12
146333_at	LD23193	0.44	0.44	1	14	17	14D7	14
146381_at	LD33852	0.57	0.57	1	14	16	10N2	10
146401_at	SD07737	0.31	0.31	1	5	18	15J6	15
146441_at	GH08340	0.31	0.31	1	14	18	16A9	16
146446_at	SD03870	0.57	0.57	1	14	16	12G8	12
146456_at	LD29554	0.44	0.44	1	14	17	15K23	15
146489_at	SD04793	0.57	0.57	1	3	16	12K8	12
146512_at	LD27836	0.44	0.44	1	14	17	15I5	15
146560_at	GH05725	1.23	1.23	1	11	14	6I2	6
146563_f_at	LD46502	0.78	3.11	4	3	9	11D8	11
146576_at	LD42771	0.73	1.82	2.5	14	4	11B5	11
146595_at	GH15653	0.44	0.44	1	14	17	14J12	14
146596_at	GH19218	0.31	0.31	1	14	18	16G7	16
146605_at	SD05389	0.27	0.27	1	4	19	17A8	17
146613_at	LD26873	0.57	0.57	1	14	16	10B5	10
146629_at	SD04739	0.57	0.57	1	0.5	16	12K4	12
146631_at	GH06606	0.44	0.44	1	2.5	17	14P11	14
146636_at	GH06606	0.44	0.44	1	0.5	17	14P11	14
146644_at	LD43457	0.31	0.31	1	14	18	15O12	15
146650_at	GH05918	0.4	0.4	1	14	15	8F15	8
146651_at	GH05918	0.4	0.4	1	14	15	8F15	8
146699_at	GH21896	0.76	2.67	3.5	11	7	13G11	13
146704_at	GH14660	0.31	0.31	1	2	18	16O16	16
146733_at	LD35207	0.31	0.31	1	11	18	16C8	16
146736_at	LD35207	0.31	0.31	1	7	18	16C8	16
146745_at	LP08674	0.57	0.57	1	14	16	12E23	12
146764_at	GH03014	0.37	0.37	1	10	13	6C19	6
146766_at	LD38749	0.35	0.52	1.5	1	3	11O7	11
146769_at	SD06318	0.31	0.31	1	14	18	15F16	15
146778_at	LD39211	0.27	0.27	1	14	19	16D11	16
146780_at	LD28935	0.57	0.57	1	14	16	10F23	10
146781_at	LD23236	0.78	3.11	4	13	9	13G24	13
146781_at	SD08108	0.31	0.31	1	13.5	18	16K12	16
146782_at	GH12002	0.27	0.27	1	12	19	16H14	16
146784_at	GH01839	0.4	0.4	1	10	15	8O6	8
146785_at	LD46223	0.31	0.31	1	14	18	15D15	15
146789_i_at	SD04969	0.31	0.31	1	8.5	18	16I18	16
146790_r_at	SD04969	0.31	0.31	1	14	18	16I18	16
146807_at	GH09628	0.4	0.4	1	14	15	8P19	8
146823_at	SD04590	0.57	0.57	1	12.5	16	12I16	12
146830_s_at	GH07464	1.23	1.23	1	14	14	6I22	6
146833_at	SD02746	0.48	0.81	1.7	14	10	13J10	13
146840_at	LD27656	0.29	0.35	1.2	14	5	14K9	14
146852_at	GH10639	0.44	0.67	1.5	14	8	9I16	9
146866_at	LD33051	0.44	0.44	1	14	17	13F15	13
146869_at	SD03610	0.57	0.57	1	14	16	12E24	12
146874_at	LP07727	1.23	1.23	1	14	14	7E4	7
146916_at	LD44591	0.29	0.35	1.2	12	5	14O19	14
146917_at	SD07362	0.44	0.44	1	13.5	17	12F5	12
146923_at	GH01967	0.4	0.4	1	14	15	8O16	8
146925_at	LD39136	0.31	0.31	1	14	18	15K4	15
146927_at	GH21112	0.44	0.44	1	2	17	14N8	14
146933_at	SD03761	0.31	0.31	1	10	18	15P19	15
146936_at	LD31988	1.23	1.23	1	14	14	6N16	6
146954_at	GH08307	0.44	0.44	1	14	17	14B4	14
146970_at	GH16858	0.44	0.44	1	14	17	14J20	14
146971_at	GH14288	0.57	0.57	1	14	16	9A9	9
146972_at	LD40262	0.31	0.31	1	14	18	15K16	15
146978_s_at	LD34576	0.44	0.44	1	14	17	13F21	13
146983_at	GH12103	0.65	1.94	3	14	6	12N8	12
146984_at	GH12103	0.65	1.94	3	14	6	12N8	12
147044_at	SD07158	0.44	0.44	1	14	17	12D7	12
147046_at	LD43341	0.73	1.82	2.5	14	4	11D11	11
147075_at	GH03065	0.44	0.44	1	14	17	14H15	14
147076_at	SD07907	0.48	0.81	1.7	14	10	13N6	13
147108_at	GH04538	0.65	1.94	3	14	6	12F14	12
147129_at	GH27039	0.44	0.44	1	12	17	15C9	15
147130_at	LD22256	0.78	3.11	4	14	9	13E22	13
147130_at	SD10043	0.31	0.31	1	14	18	16K20	16
147158_at	GH16917	0.29	0.35	1.2	4	5	14E11	14
147160_at	GH09427	0.4	0.4	1	14	15	8P5	8
147184_at	GH06265	0.27	0.27	1	14	19	16F20	16
147195_at	LD41905	0.44	0.44	1	14	17	13N23	13
147220_s_at	LP05763	1.23	1.23	1	14	14	7C12	7
147238_at	GH04473	1.23	1.23	1	12	14	7O6	7
147250_at	GH12942	0.44	0.44	1	14	17	14F24	14
147255_at	LD35843	0.44	0.44	1	14	17	13H21	13
147277_at	GH09323	0.27	0.27	1	14	19	16F4	16
147282_at	LD30873	0.57	0.57	1	7	16	10B4	10
147302_at	SD05384	0.31	0.31	1	14	18	15D18	15
147316_at	GH22929	0.76	2.67	3.5	14	7	10A17	10
147347_at	GH27233	0.44	0.44	1	14	17	15C11	15
147347_at	GH03957	0.31	0.31	1	14	18	15P20	15
147370_at	LD43063	0.73	1.82	2.5	12	4	11B15	11
147370_at	GH09618	0.27	0.27	1	12	19	16H8	16
147371_at	GH09618	0.27	0.27	1	14	19	16H8	16
147415_at	LD29875	0.44	0.44	1	14	17	15M7	15
147419_at	LD46389	0.78	3.11	4	14	9	11B20	11
147439_at	GH11472	0.4	0.4	1	14	15	8F20	8
147452_at	LD24631	0.78	3.11	4	14	9	13K8	13
147467_at	GH18278	0.43	0.85	2	13	2	9B4	9
147500_at	GH14769	0.31	0.31	1	14	18	16E17	16
147552_at	GH13245	0.65	1.94	3	14	6	12P16	12
147554_at	GH08941	0.44	0.67	1.5	14	8	9E16	9
147556_at	SD03168	0.57	0.57	1	13.5	16	12C14	12
147557_at	SD03168	0.57	0.57	1	10	16	12C14	12
147560_at	SD03652	0.31	0.31	1	12.5	18	15P15	15
147580_at	GH07317	0.44	0.67	1.5	12	8	9C2	9
147581_at	GH07317	0.44	0.67	1.5	10	8	9C2	9
147587_at	GH08880	0.44	0.67	1.5	14	8	9E10	9
147602_at	LD27118	0.27	0.27	1	14	19	16L18	16
147615_at	SD09370	0.44	0.44	1	13	17	12L11	12
147624_at	LD27504	0.57	0.57	1	14	16	10B21	10
147633_at	SD06328	0.31	0.31	1	14	18	15F18	15
147656_at	LD24788	0.44	0.44	1	14	17	14F23	14
147684_f_at	LD46502	0.78	3.11	4	1.5	9	11D8	11
147684_f_at	GH05725	1.23	1.23	1	1.5	14	6I2	6
147709_at	GH03013	0.57	0.57	1	14	16	9K9	9
147737_at	LD46465	0.78	3.11	4	14	9	11D2	11
147786_at	LD47384	0.78	3.11	4	14	9	11H16	11
147799_at	LD23569	0.78	3.11	4	14	9	13I8	13
147816_at	GH09271	0.44	0.44	1	14	17	14B14	14
147826_at	GH20492	0.44	0.44	1	14	17	14N2	14
147887_at	GH27809	0.27	0.27	1	13	19	16L8	16
147896_at	LD34489	0.31	0.31	1	13	18	16C4	16
147898_at	HL08049	0.27	0.27	1	14	19	16B10	16
147900_at	LD36843	0.35	0.52	1.5	1	3	11G11	11
147904_at	GH23743	0.76	2.67	3.5	11	7	10E9	10
147907_at	LP02895	0.78	3.11	4	14	9	11P20	11
147915_at	LD30146	0.27	0.27	1	14	19	16N22	16
147928_at	LD21614	0.78	3.11	4	14	9	13C22	13
147946_at	GH11143	1.23	1.23	1	14	14	6O14	6
147948_at	LD28815	0.27	0.27	1	14	19	16N6	16
147954_at	GH01987	0.44	0.44	1	4	17	14L5	14
147954_at	SD08659	0.27	0.27	1	13.5	19	16F19	16
147955_at	GH01987	0.44	0.44	1	5	17	14L5	14
147955_at	SD08659	0.27	0.27	1	12.5	19	16F19	16
147977_at	LP01280	0.78	3.11	4	14	9	11N20	11
147983_at	LD36407	0.31	0.31	1	13	18	16C16	16
147988_at	GH27234	0.27	0.27	1	14	19	16L4	16
147989_at	GH27234	0.27	0.27	1	9	19	16L4	16
147991_at	GH11843	0.65	1.94	3	14	6	12L24	12
148046_at	LD29569	0.44	0.44	1	14	17	15M1	15
148047_at	LD29569	0.44	0.44	1	14	17	15M1	15
148070_at	LD26258	0.47	0.56	1.2	14	1	10O10	10
148076_at	GH10494	0.4	0.4	1	14	15	8D6	8
148079_at	LD45559	0.31	0.31	1	14	18	15D7	15
148086_at	LD40094	0.27	0.27	1	13	19	17A13	17
148090_at	LD34385	0.31	0.31	1	14	18	15E20	15
148114_at	SD04505	0.57	0.57	1	14	16	12I12	12
148120_at	GH21062	0.44	0.44	1	14	17	14N6	14
148145_at	GH13848	0.48	0.81	1.7	9	10	9B15	9
148159_at	LD21322	0.27	0.27	1	14	19	17M17	17
148167_at	LP05062	0.57	0.57	1	14	16	12C3	12
148188_at	GH04632	0.4	0.4	1	11	15	8D1	8
148189_at	GH04632	0.4	0.4	1	11	15	8D1	8
148189_at	GH25458	0.27	0.27	1	11	19	17M9	17
148199_at	GH26207	0.76	2.67	3.5	13	7	13K19	13
148216_at	LD28904	0.57	0.57	1	14	16	10F19	10
148271_at	LD26701	0.44	0.44	1	14	17	15G13	15
148305_at	GH12052	0.44	0.44	1	11	17	14D24	14
148328_at	GH24627	0.76	2.67	3.5	14	7	10G23	10
148329_at	GH24627	0.76	2.67	3.5	14	7	10G23	10
148354_at	GH14650	0.27	0.27	1	2	19	16H24	16
148396_f_at	GH12111	0.65	1.94	3	0.5	6	12N10	12
148396_f_at	SD04590	0.57	0.57	1	1	16	12I16	12
148396_f_at	SD05989	0.31	0.31	1	2.5	18	15F14	15
148396_f_at	SD04244	0.27	0.27	1	0.5	19	17I1	17
148396_f_at	GH10905	0.27	0.27	1	0.5	19	16H10	16
148396_f_at	LD27520	0.27	0.27	1	0.5	19	16L20	16
148396_f_at	GH18971	0.43	0.85	2	0.5	2	9D10	9
148396_f_at	GH20830	0.43	0.85	2	3.5	2	9J22	9
148396_f_at	GH21254	0.43	0.85	2	-1	2	9L16	9
148396_f_at	GH22493	0.43	0.85	2	1.5	2	9P18	9
148396_f_at	LD41963	0.73	1.82	2.5	0.5	4	11M6	11
148396_f_at	LD44584	0.73	1.82	2.5	0.5	4	11J11	11
148396_f_at	GH02003	0.65	1.94	3	0.5	6	12D6	12
148396_f_at	GH24564	0.76	2.67	3.5	1	7	10G19	10
148396_f_at	GH12043	0.44	0.67	1.5	1	8	9M8	9
148396_f_at	GH13848	0.48	0.81	1.7	1	10	9B15	9
148396_f_at	SD07279	0.48	0.81	1.7	0.5	10	13L24	13
148396_f_at	GH03186	0.37	0.37	1	2.5	13	5M3	5
148396_f_at	GH04802	0.37	0.37	1	1	13	5O9	5
148396_f_at	GH10646	0.37	0.37	1	3	13	5D1	5
148396_f_at	GH04632	0.4	0.4	1	2.5	15	8D1	8
148396_f_at	GH04818	0.4	0.4	1	2.5	15	8D11	8
148396_f_at	GH05443	0.4	0.4	1	0.5	15	8F1	8
148396_f_at	GH14389	0.57	0.57	1	2.5	16	9A23	9
148396_f_at	GH01388	0.57	0.57	1	1.5	16	9G11	9
148396_f_at	SD02279	0.57	0.57	1	1	16	12O5	12
148396_f_at	SD02611	0.57	0.57	1	0.5	16	12A8	12
148396_f_at	SD03340	0.57	0.57	1	3	16	12E4	12
148396_f_at	LD33277	0.57	0.57	1	-0.5	16	10J16	10
148396_f_at	LD33470	0.57	0.57	1	0.5	16	10L6	10
148396_f_at	LD30037	0.44	0.44	1	1	17	15M15	15
148396_f_at	LD31161	0.44	0.44	1	1.5	17	15O15	15
148396_f_at	LD35502	0.44	0.44	1	3.5	17	13H15	13
148396_f_at	GH08307	0.44	0.44	1	0.5	17	14B4	14
148396_f_at	GH16721	0.44	0.44	1	-0.5	17	14J18	14
148396_f_at	GH21160	0.44	0.44	1	1	17	14N10	14
148396_f_at	GH11848	0.31	0.31	1	0.5	18	16C21	16
148396_f_at	GH28601	0.31	0.31	1	2.5	18	16K5	16
148396_f_at	GH28840	0.31	0.31	1	1.5	18	16K7	16
148396_f_at	LD22279	0.31	0.31	1	0.5	18	16M5	16
148396_f_at	LD36057	0.31	0.31	1	3.5	18	15G18	15
148396_f_at	LD35413	0.31	0.31	1	0.5	18	16C10	16
148396_f_at	GH03315	0.31	0.31	1	1	18	16M22	16
148396_f_at	GH12419	0.31	0.31	1	3	18	16O8	16
148396_f_at	LD44245	0.31	0.31	1	1	18	15B11	15
148396_f_at	LD45449	0.31	0.31	1	0.5	18	15D5	15
148396_f_at	LD46604	0.31	0.31	1	1.5	18	15D21	15
148396_f_at	LD46863	0.31	0.31	1	1.5	18	15F1	15
148396_f_at	LD47433	0.31	0.31	1	2.5	18	15F3	15
148396_f_at	LD47926	0.31	0.31	1	1	18	15F15	15
148396_f_at	LP07504	0.31	0.31	1	0.5	18	15H23	15
148396_f_at	SD05277	0.31	0.31	1	2.5	18	15D16	15
148396_f_at	LD43050	0.27	0.27	1	2.5	19	17C5	17
148396_f_at	LD44381	0.27	0.27	1	0.5	19	17C17	17
148396_f_at	GH25458	0.27	0.27	1	1.5	19	17M9	17
148396_f_at	GH09323	0.27	0.27	1	0.5	19	16F4	16
148396_f_at	GH06265	0.27	0.27	1	2.5	19	16F20	16
148396_f_at	LD27118	0.27	0.27	1	1	19	16L18	16
148396_f_at	LD28815	0.27	0.27	1	1	19	16N6	16
148407_at	GH24787	0.76	2.67	3.5	14	7	10I9	10
148415_at	GH01154	0.27	0.27	1	14	19	16F8	16
148443_at	GH11670	0.65	1.94	3	14	6	12L20	12
148445_at	SD02860	0.27	0.27	1	11	19	17G17	17
148446_at	SD02860	0.27	0.27	1	13.5	19	17G17	17
148456_at	GH18280	0.43	0.85	2	14	2	9B6	9
148486_at	GH15083	0.44	0.44	1	14	17	14J10	14
148527_at	GH09096	0.65	1.94	3	14	6	12J10	12
148530_at	GH09096	0.65	1.94	3	12	6	12J10	12
148561_at	GH01813	0.4	0.4	1	14	15	8O2	8
148582_r_at	GH07469	0.44	0.44	1	14	17	14P21	14
148600_at	GH10589	0.44	0.44	1	14	17	14B20	14
148628_at	GH15583	0.27	0.27	1	14	19	16J4	16
148637_at	GH14208	0.44	0.44	1	14	17	14H12	14
148638_at	LD26647	0.47	0.56	1.2	14	1	10O20	10
148646_at	SD07421	0.44	0.44	1	14	17	12F9	12
148659_at	GH22493	0.43	0.85	2	14	2	9P18	9
148682_at	GH21086	0.43	0.85	2	14	2	9L8	9
148694_at	LD27581	0.78	3.11	4	14	9	13O16	13
148716_at	GH02003	0.65	1.94	3	10	6	12D6	12
148723_at	LD31834	0.57	0.57	1	14	16	10D24	10
148758_at	LD47466	0.31	0.31	1	13	18	15F7	15
148777_at	SD09502	0.31	0.31	1	14	18	15N6	15
148786_at	SD04227	0.31	0.31	1	13.5	18	16I14	16
148791_at	LD35990	0.31	0.31	1	14	18	15G14	15
148792_at	GH11627	0.44	0.67	1.5	14	8	9K12	9
148825_at	LD28933	0.57	0.57	1	11	16	10F21	10
148895_at	SD04694	0.57	0.57	1	11	16	12I24	12
148921_at	LD46723	0.78	3.11	4	14	9	11D24	11
148922_at	LD46723	0.78	3.11	4	7	9	11D24	11
148923_at	LD46723	0.78	3.11	4	11	9	11D24	11
148932_at	LD26833	0.57	0.57	1	12.5	16	10B3	10
148943_at	GH11008	1.23	1.23	1	14	14	6A8	6
148962_at	LD37618	0.35	0.52	1.5	14	3	11K3	11
148962_at	LD31122	0.57	0.57	1	14	16	10B14	10
148969_at	GH26928	0.76	2.67	3.5	14	7	10O7	10
148970_at	GH26928	0.76	2.67	3.5	14	7	10O7	10
148973_at	LD35474	0.35	0.52	1.5	14	3	11C9	11
149030_at	SD06439	0.44	0.44	1	14	17	12B7	12
149039_at	GH27769	0.44	0.44	1	14	17	15C19	15
149050_r_at	LD41276	1.23	1.23	1	0	14	7E21	7
149060_at	SD01201	0.27	0.27	1	14	19	17G5	17
149072_at	SD02261	0.48	0.81	1.7	14	10	13J6	13
149098_at	SD04822	0.48	0.81	1.7	11.5	10	13L10	13
149105_at	SD04853	0.27	0.27	1	14	19	17I5	17
149106_at	SD04853	0.27	0.27	1	6.5	19	17I5	17
149126_at	LD24887	0.4	0.4	1	14	15	8G22	8
149161_at	LD28662	0.31	0.31	1	14	18	16A14	16
149186_at	LD41384	0.73	1.82	2.5	14	4	11I18	11
149196_at	GH08902	0.37	0.37	1	14	13	6M15	6
149200_at	LP07906	0.57	0.57	1	14	16	12E11	12
149201_at	LP07906	0.57	0.57	1	11	16	12E11	12
149221_at	LD30543	0.57	0.57	1	14	16	10P9	10
149251_at	SD07191	0.44	0.44	1	14	17	12D13	12
149260_s_at	SD06626	0.31	0.31	1	14	18	16K2	16
149266_at	GH09594	0.4	0.4	1	14	15	8P13	8
149278_at	GH02708	0.27	0.27	1	14	19	16F14	16
149288_at	GH25780	0.27	0.27	1	14	19	17M11	17
149289_at	GH26442	0.31	0.31	1	14	18	16I19	16
149298_at	LD28447	0.44	0.44	1	14	17	13B19	13
149314_at	GH06271	0.4	0.4	1	14	15	8H7	8
149325_at	GH10726	0.44	0.44	1	14	17	14D2	14
149337_at	LD24833	0.44	0.44	1	14	17	14H1	14
149342_at	LD24607	0.4	0.4	1	14	15	8E8	8
149358_at	LD27661	0.57	0.57	1	14	16	10D5	10
149419_at	LD44267	0.44	0.44	1	14	17	13P21	13
149463_at	GH14459	0.48	0.81	1.7	14	10	9D23	9
149531_at	LD43161	0.31	0.31	1	11	18	15O8	15
149532_at	LD43161	0.31	0.31	1	5	18	15O8	15
149549_at	GH27383	0.47	0.56	1.2	13	1	10A2	10
149561_at	SD01953	0.31	0.31	1	14	18	15L15	15
149586_at	LD31537	0.57	0.57	1	2	16	10D2	10
149596_at	GH24564	0.76	2.67	3.5	14	7	10G19	10
149619_at	GH12418	0.27	0.27	1	14	19	16H16	16
149650_at	GH11067	0.44	0.44	1	14	17	14J13	14
149656_at	LP01207	0.78	3.11	4	14	9	11N18	11
149677_s_at	GH25284	1.23	1.23	1	14	14	6B18	6
149683_at	LD34406	0.4	0.4	1	14	15	7P15	7
149712_at	GH01562	0.29	0.35	1.2	14	5	14A3	14
149716_at	SD07147	0.27	0.27	1	14	19	17A18	17
149718_at	LD35413	0.31	0.31	1	12	18	16C10	16
149727_at	GH04404	0.57	0.57	1	14	16	9M23	9
149728_at	GH04404	0.57	0.57	1	13.5	16	9M23	9
149735_at	GH14470	0.76	2.67	3.5	14	7	13A7	13
149738_r_at	GH10341	0.27	0.27	1	-0.5	19	16F6	16
149768_s_at	GH26796	0.76	2.67	3.5	14	7	10O3	10
149806_at	GH08468	0.29	0.35	1.2	11	5	14C3	14
149807_at	GH08468	0.29	0.35	1.2	14	5	14C3	14
149849_at	GH02603	0.44	0.44	1	14	17	14H9	14
149885_at	GH13807	0.4	0.4	1	14	15	8N20	8
149900_at	GH27433	0.27	0.27	1	14	19	16L6	16
149982_at	GH05619	0.44	0.44	1	14	17	14N11	14
150016_at	GH15507	0.48	0.81	1.7	13	10	9H9	9
150026_at	GH13492	0.44	0.44	1	14	17	14H6	14
150041_at	GH08719	0.65	1.94	3	14	6	12H24	12
150068_at	LD32109	0.57	0.57	1	14	16	10F22	10
150106_at	GH26867	0.76	2.67	3.5	14	7	10O5	10
150138_at	GH24605	0.76	2.67	3.5	14	7	10G21	10
150183_at	GH10101	0.44	0.44	1	14	17	14J5	14
150232_at	LD39166	0.35	0.52	1.5	14	3	11O15	11
150236_at	LD39166	0.35	0.52	1.5	14	3	11O15	11
150276_at	GH20388	0.43	0.85	2	14	2	9J2	9
150285_at	GH08630	0.44	0.67	1.5	14	8	9E6	9
150338_at	LD39062	0.31	0.31	1	9	18	15I24	15
150345_at	LD31046	0.44	0.44	1	13	17	15O13	15
150347_at	LD31046	0.44	0.44	1	13	17	15O13	15
150347_at	SD09611	0.27	0.27	1	13	19	17E2	17
150348_at	LD31046	0.44	0.44	1	12	17	15O13	15
150348_at	SD09611	0.27	0.27	1	11	19	17E2	17
150363_at	GH07286	0.4	0.4	1	14	15	8J7	8
150375_at	LP03255	0.57	0.57	1	14	16	12A1	12
150405_at	GH07323	0.44	0.67	1.5	14	8	9C4	9
150408_at	GH07323	0.44	0.67	1.5	9	8	9C4	9
150416_at	GH11591	0.65	1.94	3	14	6	12L14	12
150418_at	SD10307	0.48	0.81	1.7	12.5	10	13P2	13
150419_at	SD10307	0.48	0.81	1.7	13.5	10	13P2	13
150426_at	GH12794	0.31	0.31	1	14	18	16O10	16
150427_at	LD40758	0.31	0.31	1	9	18	15M2	15
150448_at	GH11459	0.44	0.67	1.5	8	8	9K8	9
150455_at	GH12267	0.65	1.94	3	14	6	12N14	12
150469_at	SD08263	0.31	0.31	1	14	18	16K14	16
150470_at	GH02426	0.37	0.37	1	14	13	6C3	6
150475_at	GH12677	0.44	0.67	1.5	13	8	9M24	9
150478_at	LD24810	0.4	0.4	1	14	15	8G8	8
150485_at	GH25580	0.31	0.31	1	8.5	18	16I11	16
150546_at	LD44979	0.73	1.82	2.5	14	4	11L17	11
150623_at	SD08037	0.44	0.44	1	14	17	12H19	12
150665_s_at	LD41821	1.23	1.23	1	14	14	7G5	7
150671_f_at	LD41821	1.23	1.23	1	7	14	7G5	7
150704_at	GH14576	1.23	1.23	1	14	14	6D9	6
150713_at	LD27582	0.78	3.11	4	14	9	13O18	13
150801_at	LD43674	0.73	1.82	2.5	13	4	11F7	11
150805_at	SD05769	0.57	0.57	1	12.5	16	12O12	12
150826_at	LP03261	0.4	0.4	1	14	15	7L8	7
150845_at	SD04942	0.27	0.27	1	14	19	17I7	17
150846_at	SD04942	0.27	0.27	1	14	19	17I7	17
150849_at	LP08352	0.57	0.57	1	14	16	12E17	12
150854_at	GH14951	0.44	0.44	1	14	17	14J6	14
150868_at	GH07804	0.31	0.31	1	12	18	16A1	16
150892_at	SD05564	0.57	0.57	1	12	16	12M24	12
150893_f_at	LP05501	0.31	0.31	1	13	18	15H11	15
150910_at	GH09983	0.4	0.4	1	14	15	7B15	7
150916_at	GH01388	0.57	0.57	1	14	16	9G11	9
150928_at	GH07253	0.4	0.4	1	14	15	8J5	8
150929_at	GH07253	0.4	0.4	1	14	15	8J5	8
150930_at	GH12365	0.44	0.44	1	13	17	14F10	14
150941_f_at	GH12111	0.65	1.94	3	2.5	6	12N10	12
150941_f_at	GH23463	0.76	2.67	3.5	0	7	10C19	10
150941_f_at	SD04590	0.57	0.57	1	3.5	16	12I16	12
150941_f_at	SD05989	0.31	0.31	1	1	18	15F14	15
150941_f_at	SD04244	0.27	0.27	1	4	19	17I1	17
150941_f_at	GH10905	0.27	0.27	1	1.5	19	16H10	16
150941_f_at	LD27520	0.27	0.27	1	1.5	19	16L20	16
150941_f_at	GH18971	0.43	0.85	2	4.5	2	9D10	9
150941_f_at	GH20830	0.43	0.85	2	2.5	2	9J22	9
150941_f_at	GH21254	0.43	0.85	2	0.5	2	9L16	9
150941_f_at	GH22493	0.43	0.85	2	1	2	9P18	9
150941_f_at	LD37025	0.35	0.52	1.5	0.5	3	11I1	11
150941_f_at	GH23727	0.29	0.35	1.2	1	5	14G7	14
150941_f_at	GH27708	0.29	0.35	1.2	0.5	5	14I1	14
150941_f_at	GH02003	0.65	1.94	3	2	6	12D6	12
150941_f_at	GH07007	0.65	1.94	3	2	6	12F20	12
150941_f_at	GH07841	0.65	1.94	3	0.5	6	12H4	12
150941_f_at	GH24215	0.76	2.67	3.5	1.5	7	10G3	10
150941_f_at	GH24653	0.76	2.67	3.5	0.5	7	10I1	10
150941_f_at	GH15213	0.76	2.67	3.5	-0.5	7	13A15	13
150941_f_at	GH12043	0.44	0.67	1.5	0	8	9M8	9
150941_f_at	GM14337	0.78	3.11	4	0.5	9	13A12	13
150941_f_at	LD21616	0.78	3.11	4	2.5	9	13E2	13
150941_f_at	LD26875	0.78	3.11	4	0.5	9	13M12	13
150941_f_at	GH13848	0.48	0.81	1.7	3.5	10	9B15	9
150941_f_at	GH14459	0.48	0.81	1.7	2	10	9D23	9
150941_f_at	GH16240	0.48	0.81	1.7	1	10	9J17	9
150941_f_at	LD45581	0.48	0.81	1.7	1.5	10	13B20	13
150941_f_at	LP02106	0.48	0.81	1.7	0.5	10	13F14	13
150941_f_at	SD07279	0.48	0.81	1.7	2.5	10	13L24	13
150941_f_at	GH03186	0.37	0.37	1	0.5	13	5M3	5
150941_f_at	LD22548	0.37	0.37	1	1.5	13	5I2	5
150941_f_at	GH05563	0.37	0.37	1	0.5	13	5K6	5
150941_f_at	GH06193	0.37	0.37	1	2.5	13	5K20	5
150941_f_at	GH07910	0.37	0.37	1	5	13	5O6	5
150941_f_at	GH10646	0.37	0.37	1	1.5	13	5D1	5
150941_f_at	GH10711	0.37	0.37	1	0.5	13	5D3	5
150941_f_at	GH03394	0.4	0.4	1	0.5	15	8B7	8
150941_f_at	GH04632	0.4	0.4	1	2	15	8D1	8
150941_f_at	GH04818	0.4	0.4	1	0.5	15	8D11	8
150941_f_at	GH05443	0.4	0.4	1	1.5	15	8F1	8
150941_f_at	GH12946	0.4	0.4	1	1	15	8J18	8
150941_f_at	GH14389	0.57	0.57	1	0.5	16	9A23	9
150941_f_at	GH14591	0.57	0.57	1	0.5	16	9C15	9
150941_f_at	GH01388	0.57	0.57	1	4	16	9G11	9
150941_f_at	SD02279	0.57	0.57	1	0.5	16	12O5	12
150941_f_at	SD02611	0.57	0.57	1	1	16	12A8	12
150941_f_at	SD03340	0.57	0.57	1	3	16	12E4	12
150941_f_at	LD27620	0.57	0.57	1	0.5	16	10D1	10
150941_f_at	LD31631	0.57	0.57	1	1	16	10D12	10
150941_f_at	LD32741	0.57	0.57	1	-0.5	16	10H14	10
150941_f_at	LD33277	0.57	0.57	1	0.5	16	10J16	10
150941_f_at	LD33470	0.57	0.57	1	3.5	16	10L6	10
150941_f_at	LD33666	0.57	0.57	1	1	16	10L10	10
150941_f_at	GH27233	0.44	0.44	1	-0.5	17	15C11	15
150941_f_at	GH28553	0.44	0.44	1	0	17	15E1	15
150941_f_at	LD29048	0.44	0.44	1	2	17	15K3	15
150941_f_at	LD31161	0.44	0.44	1	0.5	17	15O15	15
150941_f_at	LD31194	0.44	0.44	1	-0.5	17	15O17	15
150941_f_at	LD32037	0.44	0.44	1	0.5	17	13F1	13
150941_f_at	LD34931	0.44	0.44	1	0.5	17	13H5	13
150941_f_at	LD35502	0.44	0.44	1	1.5	17	13H15	13
150941_f_at	LD36080	0.44	0.44	1	1	17	13J7	13
150941_f_at	GH02089	0.44	0.44	1	-0.5	17	14H7	14
150941_f_at	GH04568	0.44	0.44	1	1	17	14L21	14
150941_f_at	GH05272	0.44	0.44	1	3	17	14N3	14
150941_f_at	GH12467	0.44	0.44	1	1	17	14F14	14
150941_f_at	GH14582	0.44	0.44	1	0.5	17	14H20	14
150941_f_at	GH16858	0.44	0.44	1	1	17	14J20	14
150941_f_at	GH21062	0.44	0.44	1	-0.5	17	14N6	14
150941_f_at	GH21160	0.44	0.44	1	2	17	14N10	14
150941_f_at	GH11848	0.31	0.31	1	3.5	18	16C21	16
150941_f_at	GH28601	0.31	0.31	1	2	18	16K5	16
150941_f_at	LD22279	0.31	0.31	1	1	18	16M5	16
150941_f_at	LD36057	0.31	0.31	1	0.5	18	15G18	15
150941_f_at	LD38452	0.31	0.31	1	0.5	18	15I16	15
150941_f_at	GH03315	0.31	0.31	1	1.5	18	16M22	16
150941_f_at	GH12419	0.31	0.31	1	0.5	18	16O8	16
150941_f_at	LD44245	0.31	0.31	1	3	18	15B11	15
150941_f_at	LD45157	0.31	0.31	1	2.5	18	15B21	15
150941_f_at	LD46604	0.31	0.31	1	2	18	15D21	15
150941_f_at	LD46863	0.31	0.31	1	3	18	15F1	15
150941_f_at	LD47433	0.31	0.31	1	4.5	18	15F3	15
150941_f_at	LD47563	0.31	0.31	1	0.5	18	15F11	15
150941_f_at	LD47926	0.31	0.31	1	4	18	15F15	15
150941_f_at	LD48089	0.31	0.31	1	0.5	18	15F17	15
150941_f_at	SD04959	0.31	0.31	1	0.5	18	15D8	15
150941_f_at	SD09792	0.31	0.31	1	0.5	18	15N8	15
150941_f_at	GH03957	0.31	0.31	1	-0.5	18	15P20	15
150941_f_at	LD43050	0.27	0.27	1	1.5	19	17C5	17
150941_f_at	LD44381	0.27	0.27	1	1.5	19	17C17	17
150941_f_at	LD44770	0.27	0.27	1	0.5	19	17C19	17
150941_f_at	SD04853	0.27	0.27	1	0	19	17I5	17
150941_f_at	GH25458	0.27	0.27	1	1.5	19	17M9	17
150941_f_at	SD02391	0.27	0.27	1	0.5	19	17A2	17
150941_f_at	GH05739	0.27	0.27	1	0	19	16D18	16
150941_f_at	GH09323	0.27	0.27	1	3	19	16F4	16
150941_f_at	GH10341	0.27	0.27	1	1	19	16F6	16
150941_f_at	GH06265	0.27	0.27	1	2.5	19	16F20	16
150941_f_at	GH26507	0.27	0.27	1	1	19	16J24	16
150941_f_at	LD27118	0.27	0.27	1	2	19	16L18	16
150941_f_at	LD28815	0.27	0.27	1	5	19	16N6	16
150941_f_at	LD29482	0.27	0.27	1	0.5	19	16N20	16
150941_f_at	LD47819	0.31	0.31	1	0.5	18	15F13	15
150941_f_at	LP09923	0.31	0.31	1	0.5	18	15J3	15
150941_f_at	LP10481	0.31	0.31	1	3	18	15J5	15
150941_f_at	GH07469	0.44	0.44	1	1.5	17	14P21	14
150941_f_at	GH27425	0.44	0.44	1	0.5	17	15C13	15
150941_f_at	LD34134	0.57	0.57	1	7	16	10N12	10
150944_at	GH08894	0.65	1.94	3	14	6	12J8	12
150967_at	LD37736	0.35	0.52	1.5	0.5	3	11K9	11
150967_at	GH26083	0.44	0.44	1	1	17	15A15	15
150978_at	GH06573	0.44	0.44	1	14	17	14P9	14
150986_at	LD47780	0.27	0.27	1	13	19	17E17	17
150999_at	GH25014	0.76	2.67	3.5	14	7	10I11	10
151004_at	GH19218	0.31	0.31	1	7	18	16G7	16
151015_at	GH05783	0.44	0.44	1	13.5	17	14H21	14
151020_at	LD43161	0.31	0.31	1	7	18	15O8	15
151036_f_at	SD04925	0.57	0.57	1	3.5	16	12K12	12
151048_f_at	GH20830	0.43	0.85	2	3	2	9J22	9
151048_f_at	GH23727	0.29	0.35	1.2	1	5	14G7	14
151048_f_at	LD21447	0.78	3.11	4	0.5	9	13C18	13
151048_f_at	LD21616	0.78	3.11	4	1.5	9	13E2	13
151048_f_at	GH04802	0.37	0.37	1	0.5	13	5O9	5
151048_f_at	GH04632	0.4	0.4	1	1.5	15	8D1	8
151048_f_at	GH01388	0.57	0.57	1	2.5	16	9G11	9
151048_f_at	LD32860	0.57	0.57	1	1	16	10H22	10
151048_f_at	LD34229	0.57	0.57	1	1	16	10P2	10
151048_f_at	GH04568	0.44	0.44	1	0.5	17	14L21	14
151048_f_at	GH11848	0.31	0.31	1	0.5	18	16C21	16
151048_f_at	LD38452	0.31	0.31	1	1	18	15I16	15
151048_f_at	LD45157	0.31	0.31	1	3	18	15B21	15
151048_f_at	LD43050	0.27	0.27	1	0.5	19	17C5	17
151048_f_at	LD44770	0.27	0.27	1	0.5	19	17C19	17
151048_f_at	GH25458	0.27	0.27	1	1.5	19	17M9	17
151048_f_at	LD28815	0.27	0.27	1	0.5	19	16N6	16
151048_f_at	LD47819	0.31	0.31	1	1	18	15F13	15
151070_at	LD31046	0.44	0.44	1	14	17	15O13	15
151070_at	SD09611	0.27	0.27	1	12.5	19	17E2	17
151082_at	GH02426	0.37	0.37	1	14	13	6C3	6
151090_f_at	GH27708	0.29	0.35	1.2	1	5	14I1	14
151090_f_at	GH13213	0.44	0.67	1.5	0.5	8	9O18	9
151090_f_at	SD10307	0.48	0.81	1.7	1	10	13P2	13
151090_f_at	GH10354	0.4	0.4	1	1	15	8B22	8
151090_f_at	SD04853	0.27	0.27	1	0.5	19	17I5	17
151112_s_at	SD01615	0.57	0.57	1	14	16	12K23	12
151117_at	LD43096	0.73	1.82	2.5	13	4	11B17	11
151119_at	GH19706	0.43	0.85	2	14	2	9F22	9
151120_at	LD43873	0.73	1.82	2.5	14	4	11F17	11
151127_f_at	LD43670	0.73	1.82	2.5	0.5	4	11F5	11
151127_f_at	GH24653	0.76	2.67	3.5	-0.5	7	10I1	10
151127_f_at	GH09844	0.31	0.31	1	5.5	18	16A23	16
151157_at	GH09711	0.31	0.31	1	14	18	16A19	16
151158_at	GH11677	0.44	0.67	1.5	14	8	9K16	9
151193_f_at	LD41932	0.73	1.82	2.5	1	4	11M2	11
151193_f_at	GH12111	0.65	1.94	3	0.5	6	12N10	12
151193_f_at	SD04590	0.57	0.57	1	0.5	16	12I16	12
151193_f_at	SD05989	0.31	0.31	1	1	18	15F14	15
151193_f_at	SD04244	0.27	0.27	1	0.5	19	17I1	17
151193_f_at	GH10905	0.27	0.27	1	1	19	16H10	16
151193_f_at	LD27520	0.27	0.27	1	1	19	16L20	16
151193_f_at	GH18971	0.43	0.85	2	0	2	9D10	9
151193_f_at	GH20830	0.43	0.85	2	2	2	9J22	9
151193_f_at	GH21254	0.43	0.85	2	-0.5	2	9L16	9
151193_f_at	GH22139	0.43	0.85	2	0.5	2	9P10	9
151193_f_at	GH22493	0.43	0.85	2	1	2	9P18	9
151193_f_at	GH27708	0.29	0.35	1.2	0.5	5	14I1	14
151193_f_at	GH02003	0.65	1.94	3	0.5	6	12D6	12
151193_f_at	GH07841	0.65	1.94	3	0.5	6	12H4	12
151193_f_at	GH24653	0.76	2.67	3.5	1	7	10I1	10
151193_f_at	GH27269	0.76	2.67	3.5	2	7	10O19	10
151193_f_at	GH12043	0.44	0.67	1.5	1.5	8	9M8	9
151193_f_at	LD21616	0.78	3.11	4	0.5	9	13E2	13
151193_f_at	LD26875	0.78	3.11	4	0.5	9	13M12	13
151193_f_at	GH13848	0.48	0.81	1.7	2	10	9B15	9
151193_f_at	GH16240	0.48	0.81	1.7	0.5	10	9J17	9
151193_f_at	SD07279	0.48	0.81	1.7	1	10	13L24	13
151193_f_at	SD10307	0.48	0.81	1.7	0.5	10	13P2	13
151193_f_at	GH03186	0.37	0.37	1	1	13	5M3	5
151193_f_at	GH08220	0.37	0.37	1	0.5	13	6M3	6
151193_f_at	LD23634	0.37	0.37	1	1	13	5I22	5
151193_f_at	GH06193	0.37	0.37	1	0.5	13	5K20	5
151193_f_at	GH10646	0.37	0.37	1	1	13	5D1	5
151193_f_at	LP03275	1.23	1.23	1	0.5	14	7A20	7
151193_f_at	GH04473	1.23	1.23	1	0.5	14	7O6	7
151193_f_at	GH03394	0.4	0.4	1	-0.5	15	8B7	8
151193_f_at	GH04632	0.4	0.4	1	1.5	15	8D1	8
151193_f_at	GH04818	0.4	0.4	1	1	15	8D11	8
151193_f_at	GH05443	0.4	0.4	1	2.5	15	8F1	8
151193_f_at	GH14389	0.57	0.57	1	1	16	9A23	9
151193_f_at	GH01388	0.57	0.57	1	1.5	16	9G11	9
151193_f_at	SD02279	0.57	0.57	1	1	16	12O5	12
151193_f_at	SD02611	0.57	0.57	1	1	16	12A8	12
151193_f_at	SD03340	0.57	0.57	1	3	16	12E4	12
151193_f_at	SD05950	0.57	0.57	1	0.5	16	12O24	12
151193_f_at	LD27620	0.57	0.57	1	1.5	16	10D1	10
151193_f_at	LD33277	0.57	0.57	1	1	16	10J16	10
151193_f_at	LD33470	0.57	0.57	1	1	16	10L6	10
151193_f_at	LD33666	0.57	0.57	1	0.5	16	10L10	10
151193_f_at	LD31161	0.44	0.44	1	0.5	17	15O15	15
151193_f_at	SD08037	0.44	0.44	1	0.5	17	12H19	12
151193_f_at	LD34931	0.44	0.44	1	1	17	13H5	13
151193_f_at	LD35502	0.44	0.44	1	2	17	13H15	13
151193_f_at	LD36080	0.44	0.44	1	0.5	17	13J7	13
151193_f_at	LD44032	0.44	0.44	1	-0.5	17	13P17	13
151193_f_at	GH02089	0.44	0.44	1	-0.5	17	14H7	14
151193_f_at	GH10652	0.44	0.44	1	0.5	17	14J11	14
151193_f_at	GH16721	0.44	0.44	1	0.5	17	14J18	14
151193_f_at	GH21160	0.44	0.44	1	2.5	17	14N10	14
151193_f_at	GH10914	0.31	0.31	1	0.5	18	16C13	16
151193_f_at	GH28601	0.31	0.31	1	1.5	18	16K5	16
151193_f_at	GH28840	0.31	0.31	1	0.5	18	16K7	16
151193_f_at	LD22279	0.31	0.31	1	3.5	18	16M5	16
151193_f_at	LD22858	0.31	0.31	1	0.5	18	16M17	16
151193_f_at	LD36057	0.31	0.31	1	1	18	15G18	15
151193_f_at	LD35207	0.31	0.31	1	0.5	18	16C8	16
151193_f_at	GH03315	0.31	0.31	1	1	18	16M22	16
151193_f_at	GH12419	0.31	0.31	1	1.5	18	16O8	16
151193_f_at	LD45157	0.31	0.31	1	1	18	15B21	15
151193_f_at	LD45449	0.31	0.31	1	0.5	18	15D5	15
151193_f_at	LD46604	0.31	0.31	1	2	18	15D21	15
151193_f_at	LD47433	0.31	0.31	1	2.5	18	15F3	15
151193_f_at	LD47926	0.31	0.31	1	1.5	18	15F15	15
151193_f_at	LD48089	0.31	0.31	1	0.5	18	15F17	15
151193_f_at	SD02148	0.31	0.31	1	1	18	15N1	15
151193_f_at	SD04959	0.31	0.31	1	0.5	18	15D8	15
151193_f_at	GH01133	0.31	0.31	1	0.5	18	15P10	15
151193_f_at	LD43050	0.27	0.27	1	2.5	19	17C5	17
151193_f_at	LD44381	0.27	0.27	1	2.5	19	17C17	17
151193_f_at	LD44770	0.27	0.27	1	2	19	17C19	17
151193_f_at	SD04853	0.27	0.27	1	-0.5	19	17I5	17
151193_f_at	GH25458	0.27	0.27	1	0.5	19	17M9	17
151193_f_at	GH10341	0.27	0.27	1	0.5	19	16F6	16
151193_f_at	GH06265	0.27	0.27	1	3	19	16F20	16
151193_f_at	GH26507	0.27	0.27	1	1	19	16J24	16
151193_f_at	LD27118	0.27	0.27	1	1.5	19	16L18	16
151193_f_at	LD28815	0.27	0.27	1	1.5	19	16N6	16
151193_f_at	LP09923	0.31	0.31	1	0.5	18	15J3	15
151193_f_at	LP10481	0.31	0.31	1	0	18	15J5	15
151193_f_at	GH12794	0.31	0.31	1	1.5	18	16O10	16
151193_f_at	GH07469	0.44	0.44	1	0.5	17	14P21	14
151193_f_at	GH27425	0.44	0.44	1	0.5	17	15C13	15
151193_f_at	LD34134	0.57	0.57	1	1.5	16	10N12	10
151198_at	GH27779	0.44	0.44	1	14	17	15C21	15
151211_at	LP04958	1.23	1.23	1	14	14	7A24	7
151213_f_at	LD31046	0.44	0.44	1	-0.5	17	15O13	15
151213_f_at	LD27520	0.27	0.27	1	1	19	16L20	16
151213_f_at	GH20830	0.43	0.85	2	1	2	9J22	9
151213_f_at	LD21616	0.78	3.11	4	0.5	9	13E2	13
151213_f_at	SD06366	0.48	0.81	1.7	0.5	10	13L18	13
151213_f_at	GH10646	0.37	0.37	1	0.5	13	5D1	5
151213_f_at	GH10711	0.37	0.37	1	0.5	13	5D3	5
151213_f_at	GH01388	0.57	0.57	1	0.5	16	9G11	9
151213_f_at	SD02611	0.57	0.57	1	1	16	12A8	12
151213_f_at	SD03340	0.57	0.57	1	0.5	16	12E4	12
151213_f_at	LD27620	0.57	0.57	1	0.5	16	10D1	10
151213_f_at	LD33277	0.57	0.57	1	0.5	16	10J16	10
151213_f_at	LD33470	0.57	0.57	1	0.5	16	10L6	10
151213_f_at	LD22131	0.44	0.44	1	1	17	15E15	15
151213_f_at	LD44245	0.31	0.31	1	0.5	18	15B11	15
151213_f_at	LD45449	0.31	0.31	1	0.5	18	15D5	15
151213_f_at	LD46604	0.31	0.31	1	1	18	15D21	15
151213_f_at	LD47433	0.31	0.31	1	0.5	18	15F3	15
151213_f_at	SD02148	0.31	0.31	1	0.5	18	15N1	15
151213_f_at	LD43050	0.27	0.27	1	0.5	19	17C5	17
151213_f_at	SD09611	0.27	0.27	1	-0.5	19	17E2	17
151213_f_at	GH10341	0.27	0.27	1	0.5	19	16F6	16
151213_f_at	LP10481	0.31	0.31	1	0.5	18	15J5	15
151213_f_at	GH07469	0.44	0.44	1	0.5	17	14P21	14
151213_f_at	LD34134	0.57	0.57	1	1	16	10N12	10
151222_at	GH04473	1.23	1.23	1	13	14	7O6	7
151224_f_at	LD41932	0.73	1.82	2.5	0.5	4	11M2	11
151224_f_at	GH12111	0.65	1.94	3	1	6	12N10	12
151224_f_at	GH23463	0.76	2.67	3.5	1	7	10C19	10
151224_f_at	SD04590	0.57	0.57	1	1	16	12I16	12
151224_f_at	SD05989	0.31	0.31	1	3.5	18	15F14	15
151224_f_at	SD04244	0.27	0.27	1	1.5	19	17I1	17
151224_f_at	GH10905	0.27	0.27	1	0.5	19	16H10	16
151224_f_at	LD27520	0.27	0.27	1	2	19	16L20	16
151224_f_at	GH18971	0.43	0.85	2	0.5	2	9D10	9
151224_f_at	GH20830	0.43	0.85	2	3	2	9J22	9
151224_f_at	GH22493	0.43	0.85	2	-0.5	2	9P18	9
151224_f_at	LD44083	0.73	1.82	2.5	0.5	4	11H1	11
151224_f_at	GH27708	0.29	0.35	1.2	0.5	5	14I1	14
151224_f_at	GH02003	0.65	1.94	3	0	6	12D6	12
151224_f_at	GH07007	0.65	1.94	3	0.5	6	12F20	12
151224_f_at	GH07841	0.65	1.94	3	0.5	6	12H4	12
151224_f_at	GH24215	0.76	2.67	3.5	0.5	7	10G3	10
151224_f_at	GH24653	0.76	2.67	3.5	0.5	7	10I1	10
151224_f_at	GH27269	0.76	2.67	3.5	1	7	10O19	10
151224_f_at	GH12043	0.44	0.67	1.5	1	8	9M8	9
151224_f_at	LD21616	0.78	3.11	4	-0.5	9	13E2	13
151224_f_at	LD25781	0.78	3.11	4	0.5	9	13M2	13
151224_f_at	GH13848	0.48	0.81	1.7	1	10	9B15	9
151224_f_at	GH14459	0.48	0.81	1.7	0.5	10	9D23	9
151224_f_at	LD44506	0.48	0.81	1.7	-0.5	10	13B4	13
151224_f_at	LD45581	0.48	0.81	1.7	-0.5	10	13B20	13
151224_f_at	LP02106	0.48	0.81	1.7	1	10	13F14	13
151224_f_at	SD07279	0.48	0.81	1.7	1	10	13L24	13
151224_f_at	GH03922	0.37	0.37	1	1	13	5M19	5
151224_f_at	GH04802	0.37	0.37	1	-0.5	13	5O9	5
151224_f_at	GH06193	0.37	0.37	1	0	13	5K20	5
151224_f_at	GH07910	0.37	0.37	1	0	13	5O6	5
151224_f_at	GH10646	0.37	0.37	1	1.5	13	5D1	5
151224_f_at	GH10711	0.37	0.37	1	0.5	13	5D3	5
151224_f_at	LD21452	0.37	0.37	1	0.5	13	5H12	5
151224_f_at	GH04632	0.4	0.4	1	1	15	8D1	8
151224_f_at	GH05443	0.4	0.4	1	1	15	8F1	8
151224_f_at	GH12946	0.4	0.4	1	-0.5	15	8J18	8
151224_f_at	GH14591	0.57	0.57	1	0.5	16	9C15	9
151224_f_at	GH01388	0.57	0.57	1	0.5	16	9G11	9
151224_f_at	SD02279	0.57	0.57	1	0.5	16	12O5	12
151224_f_at	SD02611	0.57	0.57	1	0	16	12A8	12
151224_f_at	SD03340	0.57	0.57	1	1	16	12E4	12
151224_f_at	SD05950	0.57	0.57	1	-0.5	16	12O24	12
151224_f_at	LD27620	0.57	0.57	1	1	16	10D1	10
151224_f_at	LD33277	0.57	0.57	1	0.5	16	10J16	10
151224_f_at	LD33470	0.57	0.57	1	1.5	16	10L6	10
151224_f_at	LD33666	0.57	0.57	1	0.5	16	10L10	10
151224_f_at	LD29048	0.44	0.44	1	0	17	15K3	15
151224_f_at	LD35502	0.44	0.44	1	1	17	13H15	13
151224_f_at	LD36080	0.44	0.44	1	-0.5	17	13J7	13
151224_f_at	LD23883	0.44	0.44	1	0.5	17	14D23	14
151224_f_at	GH12467	0.44	0.44	1	-0.5	17	14F14	14
151224_f_at	GH14582	0.44	0.44	1	0.5	17	14H20	14
151224_f_at	GH21160	0.44	0.44	1	0	17	14N10	14
151224_f_at	GH11848	0.31	0.31	1	2.5	18	16C21	16
151224_f_at	GH28601	0.31	0.31	1	-1	18	16K5	16
151224_f_at	LD22279	0.31	0.31	1	3	18	16M5	16
151224_f_at	GH03315	0.31	0.31	1	0.5	18	16M22	16
151224_f_at	GH12419	0.31	0.31	1	0.5	18	16O8	16
151224_f_at	GH14660	0.31	0.31	1	0.5	18	16O16	16
151224_f_at	LD44245	0.31	0.31	1	1	18	15B11	15
151224_f_at	LD45157	0.31	0.31	1	0.5	18	15B21	15
151224_f_at	LD45449	0.31	0.31	1	1	18	15D5	15
151224_f_at	LD46604	0.31	0.31	1	2	18	15D21	15
151224_f_at	LD46863	0.31	0.31	1	1	18	15F1	15
151224_f_at	LD47433	0.31	0.31	1	1.5	18	15F3	15
151224_f_at	LD47926	0.31	0.31	1	0.5	18	15F15	15
151224_f_at	LP06732	0.31	0.31	1	0.5	18	15H17	15
151224_f_at	SD01586	0.31	0.31	1	0.5	18	15L3	15
151224_f_at	SD04959	0.31	0.31	1	0.5	18	15D8	15
151224_f_at	GH01133	0.31	0.31	1	0.5	18	15P10	15
151224_f_at	LD43050	0.27	0.27	1	-0.5	19	17C5	17
151224_f_at	LD44381	0.27	0.27	1	2.5	19	17C17	17
151224_f_at	SD04853	0.27	0.27	1	0.5	19	17I5	17
151224_f_at	GH25458	0.27	0.27	1	1	19	17M9	17
151224_f_at	GH09323	0.27	0.27	1	1	19	16F4	16
151224_f_at	GH10341	0.27	0.27	1	0.5	19	16F6	16
151224_f_at	GH06265	0.27	0.27	1	0.5	19	16F20	16
151224_f_at	LD27118	0.27	0.27	1	1.5	19	16L18	16
151224_f_at	LD28815	0.27	0.27	1	1.5	19	16N6	16
151224_f_at	LD47819	0.31	0.31	1	-0.5	18	15F13	15
151224_f_at	LP10481	0.31	0.31	1	1.5	18	15J5	15
151224_f_at	SD05496	0.31	0.31	1	1	18	15F2	15
151224_f_at	GH07469	0.44	0.44	1	-0.5	17	14P21	14
151224_f_at	LD34134	0.57	0.57	1	4	16	10N12	10
151241_f_at	LD41932	0.73	1.82	2.5	1	4	11M2	11
151241_f_at	GH12111	0.65	1.94	3	1	6	12N10	12
151241_f_at	SD04590	0.57	0.57	1	2.5	16	12I16	12
151241_f_at	GH08887	0.44	0.44	1	1	17	14B10	14
151241_f_at	SD05989	0.31	0.31	1	5	18	15F14	15
151241_f_at	SD04244	0.27	0.27	1	7	19	17I1	17
151241_f_at	GH10905	0.27	0.27	1	1.5	19	16H10	16
151241_f_at	LD27520	0.27	0.27	1	0.5	19	16L20	16
151241_f_at	LD22649	0.47	0.56	1.2	2.5	1	10G22	10
151241_f_at	GH18971	0.43	0.85	2	0.5	2	9D10	9
151241_f_at	GH20830	0.43	0.85	2	6.5	2	9J22	9
151241_f_at	GH21254	0.43	0.85	2	0	2	9L16	9
151241_f_at	GH22493	0.43	0.85	2	3.5	2	9P18	9
151241_f_at	LD44083	0.73	1.82	2.5	1.5	4	11H1	11
151241_f_at	LD44584	0.73	1.82	2.5	3	4	11J11	11
151241_f_at	GH06691	0.29	0.35	1.2	0.5	5	14A17	14
151241_f_at	GH27708	0.29	0.35	1.2	3	5	14I1	14
151241_f_at	GH02003	0.65	1.94	3	1	6	12D6	12
151241_f_at	GH07841	0.65	1.94	3	1.5	6	12H4	12
151241_f_at	GH24564	0.76	2.67	3.5	1.5	7	10G19	10
151241_f_at	GH24653	0.76	2.67	3.5	2.5	7	10I1	10
151241_f_at	GH27269	0.76	2.67	3.5	1	7	10O19	10
151241_f_at	GH20310	0.76	2.67	3.5	1.5	7	13G3	13
151241_f_at	GH12043	0.44	0.67	1.5	3.5	8	9M8	9
151241_f_at	GM14337	0.78	3.11	4	0	9	13A12	13
151241_f_at	LD21616	0.78	3.11	4	3.5	9	13E2	13
151241_f_at	LD25781	0.78	3.11	4	1	9	13M2	13
151241_f_at	LD26875	0.78	3.11	4	3	9	13M12	13
151241_f_at	LD47671	0.78	3.11	4	-0.5	9	11L14	11
151241_f_at	GH13848	0.48	0.81	1.7	2.5	10	9B15	9
151241_f_at	GH14459	0.48	0.81	1.7	1.5	10	9D23	9
151241_f_at	GH15485	0.48	0.81	1.7	0.5	10	9H7	9
151241_f_at	LD45581	0.48	0.81	1.7	1	10	13B20	13
151241_f_at	SD07279	0.48	0.81	1.7	1	10	13L24	13
151241_f_at	GH03186	0.37	0.37	1	4.5	13	5M3	5
151241_f_at	GH04802	0.37	0.37	1	1.5	13	5O9	5
151241_f_at	GH06193	0.37	0.37	1	6.5	13	5K20	5
151241_f_at	GH07910	0.37	0.37	1	0.5	13	5O6	5
151241_f_at	GH10646	0.37	0.37	1	4	13	5D1	5
151241_f_at	LD47919	1.23	1.23	1	2.5	14	7O1	7
151241_f_at	GH01528	0.4	0.4	1	2	15	8K24	8
151241_f_at	GH03394	0.4	0.4	1	1.5	15	8B7	8
151241_f_at	GH04632	0.4	0.4	1	3.5	15	8D1	8
151241_f_at	GH04818	0.4	0.4	1	4.5	15	8D11	8
151241_f_at	GH05443	0.4	0.4	1	3	15	8F1	8
151241_f_at	GH08073	0.4	0.4	1	0.5	15	8L11	8
151241_f_at	GH10154	0.4	0.4	1	2.5	15	8B14	8
151241_f_at	GH10354	0.4	0.4	1	-0.5	15	8B22	8
151241_f_at	GH12946	0.4	0.4	1	0.5	15	8J18	8
151241_f_at	GH14389	0.57	0.57	1	4.5	16	9A23	9
151241_f_at	GH01388	0.57	0.57	1	2.5	16	9G11	9
151241_f_at	GH05039	0.57	0.57	1	1	16	9O11	9
151241_f_at	LP07668	0.57	0.57	1	-0.5	16	12E7	12
151241_f_at	SD02279	0.57	0.57	1	3	16	12O5	12
151241_f_at	SD02611	0.57	0.57	1	2	16	12A8	12
151241_f_at	SD03340	0.57	0.57	1	6.5	16	12E4	12
151241_f_at	LD33277	0.57	0.57	1	1.5	16	10J16	10
151241_f_at	LD33470	0.57	0.57	1	2.5	16	10L6	10
151241_f_at	GH27233	0.44	0.44	1	-0.5	17	15C11	15
151241_f_at	LD31161	0.44	0.44	1	2.5	17	15O15	15
151241_f_at	SD08037	0.44	0.44	1	2	17	12H19	12
151241_f_at	LD34931	0.44	0.44	1	1.5	17	13H5	13
151241_f_at	LD35502	0.44	0.44	1	5	17	13H15	13
151241_f_at	LD36080	0.44	0.44	1	1.5	17	13J7	13
151241_f_at	GH02089	0.44	0.44	1	0	17	14H7	14
151241_f_at	GH10101	0.44	0.44	1	1.5	17	14J5	14
151241_f_at	GH02414	0.44	0.44	1	1	17	14L7	14
151241_f_at	GH10594	0.44	0.44	1	0.5	17	14B22	14
151241_f_at	GH16858	0.44	0.44	1	0.5	17	14J20	14
151241_f_at	GH21160	0.44	0.44	1	3.5	17	14N10	14
151241_f_at	GH11848	0.31	0.31	1	0.5	18	16C21	16
151241_f_at	GH28601	0.31	0.31	1	5	18	16K5	16
151241_f_at	GH28840	0.31	0.31	1	1	18	16K7	16
151241_f_at	LD22279	0.31	0.31	1	3	18	16M5	16
151241_f_at	LD36057	0.31	0.31	1	4.5	18	15G18	15
151241_f_at	LD35207	0.31	0.31	1	4	18	16C8	16
151241_f_at	GH03315	0.31	0.31	1	1.5	18	16M22	16
151241_f_at	GH12419	0.31	0.31	1	4.5	18	16O8	16
151241_f_at	GH14660	0.31	0.31	1	3	18	16O16	16
151241_f_at	LD44245	0.31	0.31	1	1.5	18	15B11	15
151241_f_at	LD45157	0.31	0.31	1	0.5	18	15B21	15
151241_f_at	LD46604	0.31	0.31	1	3.5	18	15D21	15
151241_f_at	LD46863	0.31	0.31	1	3	18	15F1	15
151241_f_at	LD47433	0.31	0.31	1	4	18	15F3	15
151241_f_at	LD47563	0.31	0.31	1	4	18	15F11	15
151241_f_at	LD47926	0.31	0.31	1	1.5	18	15F15	15
151241_f_at	LP07504	0.31	0.31	1	1.5	18	15H23	15
151241_f_at	SD05277	0.31	0.31	1	1.5	18	15D16	15
151241_f_at	SD09792	0.31	0.31	1	0.5	18	15N8	15
151241_f_at	GH03957	0.31	0.31	1	-0.5	18	15P20	15
151241_f_at	LD43050	0.27	0.27	1	7.5	19	17C5	17
151241_f_at	LD44381	0.27	0.27	1	4	19	17C17	17
151241_f_at	LD44770	0.27	0.27	1	4	19	17C19	17
151241_f_at	LD44801	0.27	0.27	1	-1	19	17C23	17
151241_f_at	SD04853	0.27	0.27	1	-0.5	19	17I5	17
151241_f_at	GH09323	0.27	0.27	1	2.5	19	16F4	16
151241_f_at	GH10341	0.27	0.27	1	3	19	16F6	16
151241_f_at	GH06265	0.27	0.27	1	5	19	16F20	16
151241_f_at	GH26507	0.27	0.27	1	0.5	19	16J24	16
151241_f_at	LD27118	0.27	0.27	1	3	19	16L18	16
151241_f_at	LD28815	0.27	0.27	1	1.5	19	16N6	16
151241_f_at	LD29081	0.27	0.27	1	3	19	16N12	16
151241_f_at	LP10481	0.31	0.31	1	2.5	18	15J5	15
151241_f_at	GH12794	0.31	0.31	1	1	18	16O10	16
151241_f_at	GH07469	0.44	0.44	1	2	17	14P21	14
151241_f_at	LD34134	0.57	0.57	1	3	16	10N12	10
151241_f_at	SD03071	0.31	0.31	1	1.5	18	15P5	15
151244_f_at	LD27520	0.27	0.27	1	2.5	19	16L20	16
151244_f_at	GH20830	0.43	0.85	2	0.5	2	9J22	9
151244_f_at	GH22493	0.43	0.85	2	0.5	2	9P18	9
151244_f_at	LD38749	0.35	0.52	1.5	-1	3	11O7	11
151244_f_at	GH24215	0.76	2.67	3.5	0.5	7	10G3	10
151244_f_at	GH24653	0.76	2.67	3.5	0.5	7	10I1	10
151244_f_at	GH12043	0.44	0.67	1.5	-0.5	8	9M8	9
151244_f_at	GH14459	0.48	0.81	1.7	0.5	10	9D23	9
151244_f_at	LP11612	0.48	0.81	1.7	-0.5	10	13H16	13
151244_f_at	GH06193	0.37	0.37	1	1	13	5K20	5
151244_f_at	GH07910	0.37	0.37	1	0.5	13	5O6	5
151244_f_at	GH01528	0.4	0.4	1	-0.5	15	8K24	8
151244_f_at	GH12381	0.4	0.4	1	0.5	15	8H18	8
151244_f_at	SD03340	0.57	0.57	1	0.5	16	12E4	12
151244_f_at	LD31161	0.44	0.44	1	0.5	17	15O15	15
151244_f_at	GH28601	0.31	0.31	1	0.5	18	16K5	16
151244_f_at	LD36057	0.31	0.31	1	0.5	18	15G18	15
151244_f_at	SD04735	0.31	0.31	1	0.5	18	16I16	16
151244_f_at	LD46604	0.31	0.31	1	1	18	15D21	15
151244_f_at	LD43050	0.27	0.27	1	0.5	19	17C5	17
151244_f_at	GH06265	0.27	0.27	1	0.5	19	16F20	16
151250_at	SD02746	0.48	0.81	1.7	14	10	13J10	13
151253_at	SD02228	0.31	0.31	1	12.5	18	15N3	15
151253_at	SD02660	0.48	0.81	1.7	12.5	10	13J8	13
151258_at	LD41276	1.23	1.23	1	0	14	7E21	7
151276_f_at	SD04853	0.27	0.27	1	0.5	19	17I5	17
151284_at	LD21715	0.44	0.44	1	3	17	14B17	14
151303_at	GH09510	0.44	0.67	1.5	14	8	9G8	9
151304_s_at	GH09510	0.44	0.67	1.5	14	8	9G8	9
151313_at	GH18452	0.43	0.85	2	14	2	9B16	9
151319_at	LD48007	0.43	0.85	2	1	2	14A10	14
151329_f_at	LD21616	0.78	3.11	4	0.5	9	13E2	13
151329_f_at	GH04802	0.37	0.37	1	0.5	13	5O9	5
151329_f_at	SD02611	0.57	0.57	1	0.5	16	12A8	12
151329_f_at	LD33277	0.57	0.57	1	0.5	16	10J16	10
151329_f_at	GH10341	0.27	0.27	1	0.5	19	16F6	16
151329_f_at	LD47819	0.31	0.31	1	-0.5	18	15F13	15
151329_f_at	GH07469	0.44	0.44	1	0.5	17	14P21	14
151329_f_at	LD34134	0.57	0.57	1	0.5	16	10N12	10
151361_at	LD25711	0.78	3.11	4	14	9	13K24	13
151411_at	SD06366	0.48	0.81	1.7	14	10	13L18	13
151420_s_at	GH13975	0.48	0.81	1.7	14	10	9D1	9
151426_at	GH26896	0.4	0.4	1	14	15	7J2	7
151436_at	LD48089	0.31	0.31	1	14	18	15F17	15
151442_at	LD27791	0.48	0.81	1.7	14	10	13P22	13
151463_at	LD33590	0.57	0.57	1	14	16	10L8	10
151467_at	GH01059	0.4	0.4	1	14	15	8I12	8
151468_s_at	GH01085	0.43	0.85	2	14	2	14G10	14
151469_i_at	GH01088	0.4	0.4	1	8	15	8I18	8
151470_s_at	GH01088	0.4	0.4	1	14	15	8I18	8
[truncated: 2,548 more rows]
